# Supplementary material for: Small RNA transcriptome analysis using parallel single-cell small RNA sequencing
Source: Sci Rep. 2023 May 9;13:7501. doi: 10.1038/s41598-023-34390-7 (PMC10170110; doi:10.1038/s41598-023-34390-7)
Supplement: Supplementary file 3 — Supplementary Table 1. [file 41598_2023_34390_MOESM3_ESM.xlsx]

## Sheet: cells
	A549	K562	4Cell mixture ?	PBMCs(sorted cells)	Patient1	Patient2	Patient3	Patient4	Patient5
Number of studied cells	1145	1150	827	732	1675	2130	1703	2476	1549
Average mapped sRNA reads number per cell	216127	56708	70910	29115	118317	67698	64432	75286	90268
Sequencing saturation estimation	0.874533	0.91216	0.786023	0.851387	0.97048	0.975184	0.941752	0.960877	0.974554
Average sRNA molecules number per cell$	15539.8	3098.78	8027.02	2676.02	1096.5	1178.6	2766.2	1562.7	1471
Average sRNA species number per cell	2244.67	571.5	1023.5	501.5	343	366	482	424	312
Average miRNA species number per cell*	301.011	146	214	105	94	83	132	88	94.5
Average proportion of sRNA molecules from miRNA loci	0.379922	0.68245	0.596356	0.693981	0.71106	0.6904	0.7342	0.54512	0.7818
Average proportion of sRNA molecules from rRNA loci	0.310423	0.0650949	0.185406	0.0851903	0.12775	0.08136	0.09643	0.12323	0.05263
Average proportion of sRNA molecules from tRNA loci	0.099715	0.0600205	0.0475817	0.0390301	0.049055	0.05713	0.038285	0.073383	0.027208
Average proportion of sRNA molecules from snRNA loci	0.0191449	0.00222528	0.004466	0.00747958	0.005312	0.013411	0.003978	0.008462	0.003996
Average proportion of sRNA molecules from snoRNA loci	0.0172209	0.0101196	0.011519	0.0655673	0.028526	0.038704	0.028932	0.075375	0.03902
Average proportion of sRNA molecules from mRNA degradation	0.0560961	0.0243756	0.0348513	0.0117587	0.013614	0.011123	0.008313	0.016505	0.009652
Average proportion of other misc sRNAs molecules	0.117478	0.155715	0.11982	0.0969929	0.064683	0.107872	0.089862	0.157925	0.085694
* calculation based on different miRNA precursors
$ counted by UMIs
? Cells from HeLa, A549, K562, HEK293T cultured cell lines

## Sheet: nuclei
	HeLa_nuclei	HeLA_cells	293T_nuclei	293T_cells
Number of studied nuclei/cells	1334	891	1012	941
Average mapped sRNA reads number per nucleus/cell	19768	162292	10095	109511
Sequencing saturation estimation	0.955086	0.951521	0.94722	0.964101
Average sRNA molecules number per nucleus/cell$	615.496	2674.97	463.377	2628.95
Average sRNA species number per nucleus/cell	257.5	735	240	823
Average miRNA species number per nucleus/cell*	76	167	52	153
Average proportion of sRNA molecules from miRNA loci	0.455701	0.701608	0.223969	0.39368
Average proportion of sRNA molecules from rRNA loci	0.1281	0.105048	0.273997	0.316985
Average proportion of sRNA molecules from tRNA loci	0.0157732	0.0611244	0.0301532	0.0733182
Average proportion of sRNA molecules from snRNA loci	0.0682304	0.00709204	0.0512639	0.00710038
Average proportion of sRNA molecules from snoRNA loci	0.0682304	0.00709204	0.0512639	0.00710038
Average proportion of sRNA molecules from mRNA degradation	0.0409783	0.0216433	0.0412389	0.0451743
Average proportion of other misc sRNAs molecules	0.222987	0.0963916	0.328114	0.156642
* calculation based on different miRNA precursors
$ counted by UMIs
