# Supplementary material for: Small RNA transcriptome analysis using parallel single-cell small RNA sequencing
Source: Sci Rep. 2023 May 9;13:7501. doi: 10.1038/s41598-023-34390-7 (PMC10170110; doi:10.1038/s41598-023-34390-7)
Supplement: Supplementary file 4 — Supplementary Table 2. [file 41598_2023_34390_MOESM4_ESM.xlsx]

## Sheet: A549
ID	Spearman_cor_value
hsa_Lung.adenoc.A549.mock	0.896302
hsa_Lung.adenoc.A549.IFNb	0.880573
hsa_Lung.adenoc.A549.IFNg	0.870695
hsa_Lung.adenoc.A549.IFNa	0.866511
hsa_Cervix.HeLa.IFNa	0.832092
hsa_Cervix.HeLa.IFNg	0.819438
hsa_Cervix.HeLa.adh.2	0.81318
hsa_Hepatoma.HepG2.HBV	0.802043
hsa_Hepatoma.HepG2	0.800158
hsa_Osteosarcoma.U2Os.uninduced	0.786286
hsa_Osteosarcoma.U2Os.ind.24h	0.783354
hsa_Podocytes.Moins.undiff	0.78102
hsa_Cervix.HeLa.susp	0.776575
hsa_Osteosarcoma.SAOS2	0.775184
hsa_Cervix.HeLa.adh	0.767943
hsa_BL.BCBL1.new	0.742691
hsa_Medullobl.DAOY	0.707667
hsa_Hepatoma.PLC	0.700617
hsa_Adrenocarcinoma.SW.mock	0.697178
hsa_Cervix.HeLa.CD4	0.685134
hsa_Breast.duct.HCC38	0.672205
hsa_DC.unstim	0.665879
hsa_Adrenocarcinoma.SW.YFV	0.660265
hsa_Gliobl.U87	0.657485
hsa_Burkitt.patient1	0.648139
hsa_B.ALL4.d29	0.615575
hsa_renal_carcinoma.DH1.diff.3d	0.603736
hsa_BL.BCBL1.old	0.590844
hsa_T.ALL5.d29	0.571862
hsa_Cervix.HeLa.HIV	0.56511
hsa_Ewing.Sarcoma.A673	0.565019
hsa_Gliobl.SNB19	0.553357
hsa_DC.stim	0.552832
hsa_Fibrobl.CMV	0.516055
hsa_Podocytes.Moins.diff	0.504086
hsa_Teratocarcinoma.NT2.RA	0.493154
hsa_renal_carcinoma.DH1	0.477639
hsa_Hodgkin.L428	0.472899
hsa_Hepatocell.carcinoma.Huh7.HCV	0.46339
hsa_Hodgkin.L591	0.458456
hsa_renal_carcinoma.DH1.diff.6d	0.450978
hsa_USSC.d7	0.422891
hsa_USSC	0.414132
hsa_USSC.d1	0.405756
hsa_Astroblastoma.DD040800	0.393988
hsa_Burkitt.patient2	0.392984
hsa_Hodgkin.KMH2	0.355534
hsa_AML1.d0	0.335752
hsa_Thyroid	0.334113
hsa_B.ALL8.d29	0.331071
hsa_T.ALL4.d29	0.329968
hsa_Breast.epith.fiborcystic.MCF10A	0.32699
hsa_Teratocarcinoma.PA1	0.309765
hsa_USSC.d3	0.30842
hsa_Hepatocell.carcinoma.Huh7.mock	0.29311
hsa_B.ALL5.d29	0.275666
hsa_MC.Lymphoma.Granta.519	0.262366
hsa_Burkitt.Raji	0.258096
hsa_Breast.adenocarcinoma.MCF7	0.253154
hsa_Plasmocytoma.U266	0.250605
hsa_Prostata	0.241789
hsa_Neurobl.SHSY5Y.IFNg.24h	0.239988
hsa_B.CLL.Mec2	0.231816
hsa_T.ALL3.d0	0.231036
hsa_Uterus	0.211427
hsa_Epididymis	0.208404
hsa_Desmo.tumor.JN.Dsrct	0.203798
hsa_Breast.invasive.duct.T47	0.202997
hsa_Burkitt.DG.75	0.198513
hsa_Pancreatic.islets	0.191314
hsa_Monocytes.CD14	0.178882
hsa_Breast.invasive.duct.BT474	0.175781
hsa_B.CLL1	0.171558
hsa_DLBCL.DLBL2	0.171462
hsa_B.CLL7	0.152106
hsa_B.CLL8	0.151149
hsa_DLBCL.DLBL1	0.148014
hsa_DLBCL.LY3	0.14583
hsa_MC.Lymphoma.M2	0.143717
hsa_T.cell.CD4.effector	0.14346
hsa_Hodgkin.L1236	0.141012
hsa_MC.Lymphoma.JVM.2	0.140249
hsa_B.CLL4	0.139924
hsa_B.ALL8.d0	0.126999
hsa_Follic.Lymphoma.F2	0.121247
hsa_B.CLL5	0.116205
hsa_B.CLL11	0.0998141
hsa_Burkitt.BL41.95.EBV	0.0943133
hsa_AML2.d0	0.0824399
hsa_MZ.Lymphoma.MZ2	0.0783891
hsa_Burkitt.patient3	0.0771989
hsa_Astrocytoma.WL210995	0.0762287
hsa_B.CLL12	0.0718563
hsa_AML3.d0	0.07087
hsa_T.cell.CD4	0.0688564
hsa_B.CLL5_2	0.0676692
hsa_Follic.Lymphoma.F1	0.0651367
hsa_B.CLL13	0.0647691
hsa_Pituitary	0.0646003
hsa_Kidney.embryo.HEK293.6d	0.0617712
hsa_T.ALL5.d0	0.0598301
hsa_Astrocytoma.FC020688	0.0575456
hsa_B.CLL.EHEB	0.0516464
hsa_DLBCL.DLBL3	0.0515685
hsa_Burkitt.CA.46	0.0478289
hsa_T.ALL4.d0	0.0474277
hsa_T.cell.CD4.2	0.0472104
hsa_Ovary	0.0470489
hsa_Placenta	0.0442973
hsa_T.cell.CD4.memory	0.0442404
hsa_T.cell.CD8.2	0.0439151
hsa_T.ALL2.d0	0.0405246
hsa_B.CLL6	0.0377559
hsa_B.cell.CD19.2	0.0323228
hsa_B.ALL6.d29	0.0321681
hsa_Spleen	0.0291566
hsa_MC.Lymphoma.M1	0.0288739
hsa_Midbrain.adult	0.0277261
hsa_T.cell.CD4.ACH2	0.0223305
hsa_HSC.CD34	0.018652
hsa_B.ALL.REH	0.0179153
hsa_B.ALL2.d0	0.00952133
hsa_B.cell.CD19	0.00780858
hsa_Breast.duct.carcinoma.SKBR3	0.00599222
hsa_MC.Lymphoma.Jeko.1	0.0051419
hsa_T.ALL1.d0	0.00494539
hsa_Burkitt.BL41.mock	0.00390918
hsa_NK.CD56	0.00098705
hsa_AML.THP1	0.000139007
hsa_B.ALL5.d0	-0.000824165
hsa_Frontal.cortex.adult	-0.00357628
hsa_DLBCL.DLBL4	-0.00399131
hsa_B.ALL2.d29	-0.00490064
hsa_Seminoma.2073.NE1	-0.00612227
hsa_Testis	-0.00615777
hsa_Hippocamp.adult	-0.00767789
hsa_DLBCL.SUDHL6	-0.00772388
hsa_Teratocarcinoma.NT2.norm	-0.0079027
hsa_Cerebellum.adult	-0.00835326
hsa_B.ALL3.d0	-0.00896307
hsa_B.cell.CD19.pool	-0.00935048
hsa_T.cell.CD8	-0.0095635
hsa_Heart	-0.0110331
hsa_B.ALL6.d0	-0.011246
hsa_B.ALL1.d0	-0.0145631
hsa_T.cell.CD4.A301	-0.0152626
hsa_Neurobl.BE2	-0.0164092
hsa_T.cell.CD4.naive	-0.0176728
hsa_B.ALL7.d0	-0.0181968
hsa_Kidney.embryo.HEK293	-0.0206953
hsa_Kidney.embryo.HEK293.Fas12	-0.0210748
hsa_AML3.d29	-0.0243506
hsa_T.cell.CD4.ACH2.stim	-0.0282206
hsa_AML1.d29	-0.0293769
hsa_AML.HL60	-0.0332007
hsa_B.ALL9.d0	-0.0349016
hsa_B.ALL4.d0	-0.0362606
hsa_B.ALL7.d29	-0.036912
hsa_Liver	-0.0372994
hsa_Granulocytes.CD15	-0.0387207
hsa_T.ALL.Jurkat	-0.0389888
hsa_Neurobl.SHSY5Y.RA	-0.0396004
hsa_Kidney.embryo.HEK293.exp	-0.0399753
hsa_DLBCL.Ly1	-0.0405019
hsa_B.ALL3.d29	-0.040837
hsa_B.ALL8.d43	-0.0414309
hsa_AML2.d29	-0.0421257
hsa_T.ALL3.d29	-0.0423826
hsa_T.cell.CD8.naive	-0.0465745
hsa_AML.Kas1	-0.0565992
hsa_Neurobl.SHSY5Y	-0.0586406
hsa_Seminoma.2073	-0.0598595

## Sheet: 293T
ID	Spearman_cor_value
hsa_Kidney.embryo.HEK293.6d	0.832921
hsa_Kidney.embryo.HEK293.Fas12	0.579985
hsa_Kidney.embryo.HEK293.exp	0.54062
hsa_Kidney.embryo.HEK293	0.530605
hsa_Neurobl.SHSY5Y.IFNg.24h	0.356293
hsa_Burkitt.CA.46	0.308743
hsa_Cervix.HeLa.adh.2	0.290393
hsa_DLBCL.LY3	0.282496
hsa_Teratocarcinoma.NT2.norm	0.262165
hsa_MC.Lymphoma.Jeko.1	0.202257
hsa_Burkitt.BL41.95.EBV	0.201051
hsa_Cervix.HeLa.adh	0.189473
hsa_Teratocarcinoma.PA1	0.167873
hsa_Cervix.HeLa.IFNa	0.161323
hsa_Hepatoma.HepG2	0.158368
hsa_Desmo.tumor.JN.Dsrct	0.151388
hsa_BL.BCBL1.new	0.151168
hsa_Ewing.Sarcoma.A673	0.138214
hsa_Seminoma.2073	0.138177
hsa_Cervix.HeLa.IFNg	0.12661
hsa_Osteosarcoma.U2Os.ind.24h	0.124194
hsa_Osteosarcoma.U2Os.uninduced	0.121921
hsa_Adrenocarcinoma.SW.YFV	0.118424
hsa_Cervix.HeLa.susp	0.115781
hsa_Burkitt.BL41.mock	0.114809
hsa_Hepatoma.PLC	0.105872
hsa_B.ALL4.d29	0.100403
hsa_Adrenocarcinoma.SW.mock	0.0977149
hsa_Hepatoma.HepG2.HBV	0.0970905
hsa_Teratocarcinoma.NT2.RA	0.096212
hsa_Burkitt.Raji	0.0951139
hsa_Lung.adenoc.A549.IFNa	0.0899083
hsa_Lung.adenoc.A549.IFNb	0.0840587
hsa_Lung.adenoc.A549.IFNg	0.0815519
hsa_Seminoma.2073.NE1	0.0777207
hsa_Hodgkin.L591	0.0762693
hsa_Burkitt.patient1	0.072932
hsa_Lung.adenoc.A549.mock	0.0726726
hsa_Hodgkin.L1236	0.0614192
hsa_BL.BCBL1.old	0.0611249
hsa_B.ALL8.d29	0.0593852
hsa_AML.THP1	0.0574113
hsa_Cervix.HeLa.CD4	0.0571745
hsa_Burkitt.DG.75	0.0570954
hsa_Podocytes.Moins.undiff	0.0567677
hsa_Hepatocell.carcinoma.Huh7.HCV	0.0477143
hsa_T.cell.CD4.ACH2	0.0467851
hsa_T.ALL5.d29	0.0442473
hsa_Osteosarcoma.SAOS2	0.0345176
hsa_Hodgkin.L428	0.0323994
hsa_B.ALL.REH	0.0316778
hsa_Medullobl.DAOY	0.0243594
hsa_Breast.duct.HCC38	0.0175156
hsa_Hepatocell.carcinoma.Huh7.mock	0.011269
hsa_DC.unstim	0.00969772
hsa_Cervix.HeLa.HIV	0.00881484
hsa_Burkitt.patient2	0.0072803
hsa_MC.Lymphoma.Granta.519	0.00649343
hsa_T.ALL2.d0	0.00648996
hsa_Gliobl.U87	0.00490679
hsa_Plasmocytoma.U266	0.00465207
hsa_B.ALL1.d0	0.0025881
hsa_Neurobl.BE2	0.00185812
hsa_Gliobl.SNB19	0.00119445
hsa_renal_carcinoma.DH1.diff.3d	0.0010546
hsa_Fibrobl.CMV	-0.00178689
hsa_T.cell.CD4.A301	-0.00310388
hsa_MC.Lymphoma.JVM.2	-0.00655729
hsa_Neurobl.SHSY5Y	-0.00681052
hsa_Podocytes.Moins.diff	-0.00891158
hsa_AML.Kas1	-0.00997372
hsa_HSC.CD34	-0.0110371
hsa_T.ALL1.d0	-0.0130166
hsa_B.CLL.Mec2	-0.0142572
hsa_T.ALL.Jurkat	-0.0157159
hsa_Hodgkin.KMH2	-0.0177494
hsa_Breast.invasive.duct.BT474	-0.0197327
hsa_DC.stim	-0.0220301
hsa_B.ALL2.d0	-0.0233025
hsa_AML2.d29	-0.0328804
hsa_Pituitary	-0.0329649
hsa_DLBCL.DLBL4	-0.0330152
hsa_USSC.d1	-0.0354723
hsa_renal_carcinoma.DH1	-0.035753
hsa_B.ALL5.d29	-0.0388356
hsa_DLBCL.DLBL2	-0.0391513
hsa_DLBCL.SUDHL6	-0.0398597
hsa_Breast.epith.fiborcystic.MCF10A	-0.0406123
hsa_Burkitt.patient3	-0.040826
hsa_T.ALL5.d0	-0.041185
hsa_USSC.d7	-0.0412361
hsa_B.ALL2.d29	-0.0418348
hsa_DLBCL.DLBL1	-0.0431476
hsa_AML3.d0	-0.0459371
hsa_T.ALL4.d29	-0.0461041
hsa_Astroblastoma.DD040800	-0.0462401
hsa_AML1.d0	-0.0477986
hsa_Uterus	-0.04821
hsa_B.ALL8.d0	-0.050494
hsa_Breast.adenocarcinoma.MCF7	-0.0518225
hsa_Neurobl.SHSY5Y.RA	-0.0519489
hsa_T.cell.CD4.naive	-0.0520776
hsa_B.ALL3.d0	-0.0521374
hsa_B.CLL1	-0.0527096
hsa_AML.HL60	-0.0528168
hsa_AML1.d29	-0.0528932
hsa_USSC.d3	-0.0532201
hsa_Heart	-0.0536307
hsa_T.ALL3.d29	-0.0539981
hsa_T.cell.CD4.ACH2.stim	-0.0541838
hsa_DLBCL.DLBL3	-0.0545728
hsa_B.CLL8	-0.0553533
hsa_B.CLL5_2	-0.0564734
hsa_Liver	-0.0567992
hsa_renal_carcinoma.DH1.diff.6d	-0.0568136
hsa_T.cell.CD4	-0.0571918
hsa_B.CLL7	-0.0575319
hsa_B.ALL6.d0	-0.0599899
hsa_Monocytes.CD14	-0.0601648
hsa_T.cell.CD4.memory	-0.060805
hsa_USSC	-0.0610468
hsa_MZ.Lymphoma.MZ2	-0.0610881
hsa_B.ALL7.d0	-0.0613282
hsa_T.cell.CD8.2	-0.0626226
hsa_B.CLL5	-0.0627426
hsa_B.cell.CD19	-0.0631447
hsa_NK.CD56	-0.064182
hsa_Breast.duct.carcinoma.SKBR3	-0.0645896
hsa_B.CLL11	-0.0651245
hsa_B.cell.CD19.pool	-0.0653639
hsa_B.CLL12	-0.0655788
hsa_B.ALL3.d29	-0.0657368
hsa_Breast.invasive.duct.T47	-0.0657616
hsa_B.ALL4.d0	-0.0667896
hsa_B.CLL4	-0.0673537
hsa_B.ALL9.d0	-0.0674695
hsa_AML3.d29	-0.0675002
hsa_B.cell.CD19.2	-0.0676039
hsa_T.cell.CD4.2	-0.0677376
hsa_Follic.Lymphoma.F1	-0.0681606
hsa_T.cell.CD8	-0.068728
hsa_B.ALL5.d0	-0.0691078
hsa_Placenta	-0.0705323
hsa_B.CLL13	-0.070741
hsa_Follic.Lymphoma.F2	-0.0712758
hsa_T.ALL4.d0	-0.071611
hsa_MC.Lymphoma.M1	-0.0721339
hsa_MC.Lymphoma.M2	-0.0725503
hsa_B.CLL6	-0.0746108
hsa_DLBCL.Ly1	-0.07502
hsa_Testis	-0.0756771
hsa_B.ALL6.d29	-0.0764016
hsa_B.CLL.EHEB	-0.0771247
hsa_T.cell.CD4.effector	-0.0774581
hsa_Granulocytes.CD15	-0.0776258
hsa_T.cell.CD8.naive	-0.078215
hsa_B.ALL7.d29	-0.0800924
hsa_AML2.d0	-0.0801262
hsa_B.ALL8.d43	-0.0828865
hsa_Ovary	-0.0894184
hsa_Cerebellum.adult	-0.0905683
hsa_Spleen	-0.094229
hsa_Hippocamp.adult	-0.0967639
hsa_Frontal.cortex.adult	-0.0977037
hsa_Pancreatic.islets	-0.0982139
hsa_Prostata	-0.101233
hsa_Epididymis	-0.103821
hsa_Midbrain.adult	-0.104021
hsa_T.ALL3.d0	-0.113479
hsa_Astrocytoma.FC020688	-0.11393
hsa_Astrocytoma.WL210995	-0.114803
hsa_Thyroid	-0.120638

## Sheet: HELA
ID	Spearman_cor_value
hsa_Cervix.HeLa.adh.2	0.837655
hsa_Cervix.HeLa.IFNa	0.808382
hsa_Cervix.HeLa.IFNg	0.788635
hsa_Cervix.HeLa.adh	0.769211
hsa_Lung.adenoc.A549.mock	0.768484
hsa_Lung.adenoc.A549.IFNg	0.764632
hsa_Lung.adenoc.A549.IFNa	0.760969
hsa_Lung.adenoc.A549.IFNb	0.757831
hsa_Osteosarcoma.U2Os.ind.24h	0.731926
hsa_Osteosarcoma.U2Os.uninduced	0.730316
hsa_Cervix.HeLa.susp	0.719701
hsa_Hepatoma.HepG2	0.715537
hsa_Hepatoma.HepG2.HBV	0.699378
hsa_Hepatoma.PLC	0.690662
hsa_Medullobl.DAOY	0.690472
hsa_Podocytes.Moins.undiff	0.68759
hsa_Gliobl.U87	0.684977
hsa_Osteosarcoma.SAOS2	0.67267
hsa_BL.BCBL1.new	0.66816
hsa_Cervix.HeLa.CD4	0.654388
hsa_renal_carcinoma.DH1.diff.3d	0.631685
hsa_Breast.duct.HCC38	0.622744
hsa_Adrenocarcinoma.SW.mock	0.616601
hsa_Adrenocarcinoma.SW.YFV	0.602685
hsa_Cervix.HeLa.HIV	0.598189
hsa_Fibrobl.CMV	0.583026
hsa_DC.unstim	0.573423
hsa_Burkitt.patient1	0.562083
hsa_Gliobl.SNB19	0.553079
hsa_renal_carcinoma.DH1	0.551778
hsa_B.ALL4.d29	0.548467
hsa_Ewing.Sarcoma.A673	0.535167
hsa_BL.BCBL1.old	0.514793
hsa_USSC.d7	0.496854
hsa_renal_carcinoma.DH1.diff.6d	0.494573
hsa_T.ALL5.d29	0.489012
hsa_DC.stim	0.481428
hsa_USSC.d1	0.475898
hsa_USSC	0.469878
hsa_Hodgkin.L428	0.462416
hsa_Hodgkin.L591	0.440302
hsa_Teratocarcinoma.NT2.RA	0.438007
hsa_Podocytes.Moins.diff	0.422237
hsa_USSC.d3	0.405775
hsa_Hepatocell.carcinoma.Huh7.HCV	0.390048
hsa_Desmo.tumor.JN.Dsrct	0.35557
hsa_Breast.epith.fiborcystic.MCF10A	0.342168
hsa_T.ALL4.d29	0.339378
hsa_Burkitt.patient2	0.333524
hsa_Astroblastoma.DD040800	0.331163
hsa_Hodgkin.KMH2	0.327122
hsa_B.ALL8.d29	0.322955
hsa_Teratocarcinoma.PA1	0.314555
hsa_AML1.d0	0.3127
hsa_Neurobl.SHSY5Y.IFNg.24h	0.307643
hsa_Kidney.embryo.HEK293.6d	0.297676
hsa_Thyroid	0.264785
hsa_Burkitt.Raji	0.254686
hsa_Hepatocell.carcinoma.Huh7.mock	0.225848
hsa_MC.Lymphoma.Granta.519	0.225455
hsa_DLBCL.LY3	0.220908
hsa_Breast.adenocarcinoma.MCF7	0.216356
hsa_Plasmocytoma.U266	0.214748
hsa_T.ALL3.d0	0.200946
hsa_B.ALL5.d29	0.200388
hsa_Burkitt.DG.75	0.192831
hsa_Prostata	0.188501
hsa_Breast.invasive.duct.T47	0.186252
hsa_Uterus	0.185193
hsa_B.CLL.Mec2	0.185105
hsa_Hodgkin.L1236	0.168423
hsa_Monocytes.CD14	0.163733
hsa_Kidney.embryo.HEK293	0.154207
hsa_Burkitt.CA.46	0.149109
hsa_Epididymis	0.147939
hsa_Kidney.embryo.HEK293.Fas12	0.145215
hsa_Burkitt.BL41.95.EBV	0.142045
hsa_Breast.invasive.duct.BT474	0.139303
hsa_B.CLL1	0.13718
hsa_B.CLL8	0.127791
hsa_Pancreatic.islets	0.127437
hsa_DLBCL.DLBL2	0.125964
hsa_MC.Lymphoma.JVM.2	0.118032
hsa_B.CLL7	0.114476
hsa_B.CLL4	0.114356
hsa_B.ALL8.d0	0.10203
hsa_DLBCL.DLBL1	0.0989119
hsa_MC.Lymphoma.M2	0.0978242
hsa_Teratocarcinoma.NT2.norm	0.0971832
hsa_Kidney.embryo.HEK293.exp	0.0964332
hsa_T.cell.CD4.effector	0.0937948
hsa_Pituitary	0.0868066
hsa_Follic.Lymphoma.F2	0.0789742
hsa_AML2.d0	0.0739066
hsa_Astrocytoma.WL210995	0.0736891
hsa_B.CLL5	0.0731358
hsa_B.CLL11	0.0716556
hsa_T.ALL4.d0	0.0703337
hsa_MC.Lymphoma.Jeko.1	0.0686065
hsa_Burkitt.patient3	0.0592692
hsa_Astrocytoma.FC020688	0.0529185
hsa_B.CLL13	0.0508646
hsa_MZ.Lymphoma.MZ2	0.0493477
hsa_Neurobl.BE2	0.0486327
hsa_T.cell.CD4	0.047981
hsa_B.CLL12	0.0450379
hsa_Burkitt.BL41.mock	0.04361
hsa_B.CLL5_2	0.0425743
hsa_Follic.Lymphoma.F1	0.0385223
hsa_AML3.d0	0.0371371
hsa_Placenta	0.0367964
hsa_B.cell.CD19.2	0.0336244
hsa_T.cell.CD4.ACH2	0.0315755
hsa_T.ALL5.d0	0.0287215
hsa_T.cell.CD8.2	0.0277518
hsa_AML.THP1	0.0263877
hsa_T.ALL2.d0	0.0243545
hsa_Ovary	0.0240369
hsa_T.cell.CD4.2	0.0222096
hsa_B.ALL.REH	0.0208107
hsa_B.CLL6	0.0202743
hsa_HSC.CD34	0.018036
hsa_DLBCL.DLBL3	0.0162645
hsa_B.ALL6.d29	0.0136405
hsa_Midbrain.adult	0.0114214
hsa_B.CLL.EHEB	0.00823304
hsa_T.cell.CD4.memory	0.00764213
hsa_B.ALL2.d0	0.00546519
hsa_MC.Lymphoma.M1	0.00341276
hsa_Seminoma.2073.NE1	0.00184417
hsa_Neurobl.SHSY5Y.RA	0.000609819
hsa_Breast.duct.carcinoma.SKBR3	-0.00359981
hsa_B.cell.CD19	-0.008534
hsa_T.cell.CD4.A301	-0.0117749
hsa_T.ALL1.d0	-0.0133562
hsa_Cerebellum.adult	-0.0135087
hsa_NK.CD56	-0.015626
hsa_B.ALL2.d29	-0.0169353
hsa_B.ALL1.d0	-0.0169835
hsa_Frontal.cortex.adult	-0.0170786
hsa_Hippocamp.adult	-0.0208377
hsa_Testis	-0.0233118
hsa_T.cell.CD8	-0.0251869
hsa_Neurobl.SHSY5Y	-0.0253761
hsa_DLBCL.DLBL4	-0.0257436
hsa_Spleen	-0.026092
hsa_B.cell.CD19.pool	-0.0261015
hsa_DLBCL.SUDHL6	-0.02654
hsa_Seminoma.2073	-0.0302518
hsa_AML.HL60	-0.0309373
hsa_AML3.d29	-0.0309829
hsa_Heart	-0.0314074
hsa_B.ALL3.d0	-0.0319019
hsa_B.ALL6.d0	-0.0326699
hsa_B.ALL5.d0	-0.0334898
hsa_T.ALL.Jurkat	-0.0347996
hsa_B.ALL7.d0	-0.0375347
hsa_AML.Kas1	-0.0399882
hsa_T.cell.CD4.naive	-0.0407573
hsa_T.cell.CD4.ACH2.stim	-0.0457376
hsa_B.ALL7.d29	-0.0459053
hsa_AML1.d29	-0.0514562
hsa_B.ALL9.d0	-0.0522455
hsa_B.ALL3.d29	-0.0544397
hsa_AML2.d29	-0.0558816
hsa_Granulocytes.CD15	-0.0577831
hsa_B.ALL4.d0	-0.0579605
hsa_Liver	-0.0590478
hsa_T.cell.CD8.naive	-0.0604147
hsa_B.ALL8.d43	-0.0614088
hsa_T.ALL3.d29	-0.0645238
hsa_DLBCL.Ly1	-0.0683387

## Sheet: CD4+T
ID	Spearman_cor_value	sample_desc
SRhi10009.TTAGGC.11225	0.767716	CD4+ T Cells, donor1
SRhi10009.CTTGTA.11306	0.764708	CD4+ T Cells, donor2
SRhi10010.GTGAAA.11382	0.740807	CD4+ T Cells, donor3
SRhi10010.TTAGGC.11226	0.734767	CD8+ T Cells, donor1
SRhi10010.CTTGTA.11307	0.732048	CD8+ T Cells, donor2
SRhi10003.CCGTCC.11231	0.715064	Peripheral Blood Mononuclear Cells, donor1
SRhi10066.GGCTAC.11624	0.713893	CD19+ B Cells, donor2
SRhi10066.TAGCTT.11544	0.713153	CD19+ B Cells, donor1
SRhi10066.CTTGTA.11705	0.712844	CD19+ B Cells, donor3
SRhi10011.GTGAAA.11383	0.707022	CD8+ T Cells, donor3
SRhi10005.CGTACG.11312	0.703835	Peripheral Blood Mononuclear Cells, donor2
SRhi10005.ACTTGA.11388	0.694333	Peripheral Blood Mononuclear Cells, donor3
SRhi10013.GTTTCG.11311	0.686967	Natural Killer Cells, donor2
SRhi10009.AGTCAA.11310	0.684424	CD14+ monocyte derived endothelial progenitor cells, donor2
SRhi10002.TGACCA.11227	0.667173	Dendritic Cells - monocyte immature derived, donor1
SRhi10010.TGACCA.11229	0.665701	CD14+ monocyte derived endothelial progenitor cells, donor1
SRhi10008.CTTGTA.11305	0.662686	CD14+ Monocytes, donor2
SRhi10009.GTGGCC.11386	0.661867	CD14+ monocyte derived endothelial progenitor cells, donor3
SRhi10009.GTGAAA.11381	0.660655	CD14+ Monocytes, donor3
SRhi10011.CAGATC.11387	0.66007	Natural Killer Cells, donor3
SRhi10012.ATGTCA.11233	0.659202	Neutrophils, donor1
SRhi10008.TTAGGC.11224	0.649354	CD14+ Monocytes, donor1
SRhi10002.GTGGCC.11384	0.642124	Dendritic Cells - monocyte immature derived, donor3
SRhi10013.CAGATC.11390	0.641081	Neutrophils, donor3
SRhi10084.GTAGAG.4533	0.627467	CD19+ B Lymphocytes (nuclear)
SRhi10015.GTTTCG.11314	0.625551	Neutrophils, donor2
SRhi10084.CCGTCC.4534	0.610778	CD19+ B Lymphocytes (cytosolic)
SRhi10006.GTTTCG.11389	0.594666	Macrophage - monocyte derived, donor3
SRhi10015.CTTGTA.11308	0.593029	Dendritic Cells - monocyte immature derived, donor2
SRhi10009.GCCAAT.11565	0.582724	Mast cell, donor2
SRhi10042.AGTTCC.4475	0.581165	CD3+ T Lymphocytes (nuclear)
SRhi10008.GTTTCG.11567	0.581137	Mast cell, donor4
SRhi10064.CAGATC.11857	0.579842	CD14+ monocytes - treated with BCG, donor4
SRhi10006.GCCAAT.11232	0.57806	Macrophage - monocyte derived, donor1
SRhi10042.AGTCAA.3997	0.57027	CD3+ T Lymphocytes (cytosolic)
SRhi10014.AGTTCC.11566	0.569357	Mast cell, donor3
SRhi10008.GCCAAT.11487	0.549018	Mast cell - stimulated, donor1
SRhi10066.AGTTCC.11603	0.523042	Hepatocyte, donor2
SRhi10066.GTCCGC.13555	0.52288	COBL-a rinderpest infection, 00hr, biol_rep3
SRhi10066.GAGTGG.13575	0.521806	COBL-a rinderpest(-C) infection, 24hr, biol_rep2
SRhi10066.GGTAGC.13576	0.520728	COBL-a rinderpest(-C) infection, 24hr, biol_rep3
SRhi10012.AGTTCC.11313	0.519381	Macrophage - monocyte derived, donor2
SRhi10066.GTAGAG.13554	0.518335	COBL-a rinderpest infection, 00hr, biol_rep2
SRhi10066.CGTACG.13574	0.518285	COBL-a rinderpest(-C) infection, 24hr, biol_rep1
SRhi10066.GTGAAA.13562	0.516753	COBL-a rinderpest infection, 24hr, biol_rep1
SRhi10010.GAGTGG.11362	0.515942	Smooth Muscle Cells - Carotid, donor2
SRhi10066.ATGTCA.11684	0.512282	Hepatocyte, donor3
SRhi10066.GTGGCC.13563	0.510457	COBL-a rinderpest infection, 24hr, biol_rep2
SRhi10066.GTTTCG.13564	0.506476	COBL-a rinderpest infection, 24hr, biol_rep3
SRhi10066.CCGTCC.13553	0.484555	COBL-a rinderpest infection, 00hr, biol_rep1
SRhi10066.AGTCAA.11523	0.476421	Hepatocyte, donor1
SRhi10013.GTGGCC.11394	0.447412	Fibroblast - Gingival, donor3
SRhi10013.TTAGGC.12240	0.445629	chorionic membrane cells, donor3
SRhi10005.GGTAGC.11612	0.444664	Trabecular Meshwork Cells, donor2
SRhi10002.CCGTCC.11491	0.440155	Pericytes, donor1
SRhi10002.ATGTCA.11573	0.437047	Meningeal Cells, donor2
SRhi10002.AGTTCC.11586	0.434492	Fibroblast - Lymphatic, donor2
SRhi10006.CTTGTA.11316	0.429178	Astrocyte - cerebral cortex, donor2
SRhi10011.AGTTCC.11607	0.42912	Keratocytes, donor2
SRhi10005.GAGTGG.11321	0.428433	Skeletal Muscle Satellite Cells, donor2
SRhi10010.GTTTCG.11697	0.428112	Mesenchymal Stem Cells - bone marrow, donor3
SRhi10003.ACAGTG.11237	0.427811	Fibroblast - Gingival, donor1
SRhi10003.GTTTCG.11395	0.426718	Fibroblast - Periodontal Ligament, donor3
SRhi10010.AGTCAA.11587	0.425104	Esophageal Epithelial Cells, donor2
SRhi10010.CAGATC.11398	0.424732	Myoblast, donor3
SRhi10012.CAGATC.11424	0.423801	Neural stem cells, donor3
SRhi10008.GTCCGC.11532	0.4231	Trabecular Meshwork Cells, donor1
SRhi10004.ACAGTG.11270	0.422271	Fibroblast - Lung, donor1
SRhi10012.GTTTCG.11322	0.421511	Myoblast, donor2
SRhi10004.CAGATC.11538	0.420886	Mesenchymal Stem Cells - hepatic, donor1
SRhi10005.GCCAAT.11527	0.419227	Keratocytes, donor1
SRhi10008.TAGCTT.11508	0.415645	Smooth Muscle Cells - Esophageal, donor1
SRhi10002.ACAGTG.11269	0.413983	Fibroblast - Dermal, donor1
SRhi10003.ATGTCA.11617	0.413463	Mesenchymal Stem Cells - adipose, donor2
SRhi10005.TTAGGC.11500	0.411823	Astrocyte - cerebellum, donor1
SRhi10004.AGTTCC.11319	0.411019	Fibroblast - Periodontal Ligament, donor2
SRhi10005.ACAGTG.11506	0.410706	Fibroblast - Lymphatic, donor1
SRhi10011.GCCAAT.11493	0.410514	Meningeal Cells, donor1
SRhi10013.AGTTCC.11350	0.409238	Mammary Epithelial Cell, donor2
SRhi10007.GTGAAA.11392	0.408268	Astrocyte - cerebral cortex, donor3
SRhi10014.ACAGTG.11521	0.406775	Hepatic Sinusoidal Endothelial Cells, donor1
SRhi10011.TGACCA.11507	0.406278	Esophageal Epithelial Cells, donor1
SRhi10015.TGACCA.11531	0.405272	Fibroblast - Conjunctival, donor1
SRhi10002.GTCCGC.11257	0.404903	Smooth Muscle Cells - Prostate, donor1
SRhi10011.GTAGAG.11234	0.404663	Smooth Muscle Cells - Brain Vascular, donor1
SRhi10015.GTGAAA.11687	0.40461	Corneal Epithelial Cells, donor3
SRhi10002.GGCTAC.11466	0.404482	Smooth Muscle Cells - Uterine, donor3
SRhi10006.GTAGAG.11240	0.403487	Skeletal Muscle Satellite Cells, donor1
SRhi10013.CTTGTA.11323	0.40305	Ciliary Epithelial Cells, donor2
SRhi10014.AGTCAA.11318	0.403033	Fibroblast - Gingival, donor2
SRhi10007.ACAGTG.11238	0.402629	Fibroblast - Periodontal Ligament, donor1
SRhi10066.CGATGT.12777	0.401985	Saos-2 osteosarcoma treated with ascorbic acid and BGP to induce calcification, day28, biol_rep2 (A2 T17)
SRhi10003.TAGCTT.11391	0.400567	Smooth Muscle Cells - Brain Vascular, donor3
SRhi10010.GTAGAG.11284	0.400287	Smooth Muscle Cells - Brachiocephalic, donor1
SRhi10014.CTTGTA.11606	0.399925	Corneal Epithelial Cells, donor2
SRhi10003.CAGATC.11536	0.39977	Mesenchymal Stem Cells - bone marrow, donor1
SRhi10014.GTTTCG.11352	0.399726	Neural stem cells, donor2
SRhi10014.TTAGGC.11242	0.398825	Ciliary Epithelial Cells, donor1
SRhi10004.TAGCTT.11512	0.398293	Smooth Muscle Cells - Bronchial, donor1
SRhi10014.TGACCA.11492	0.397104	Fibroblast - Choroid Plexus, donor1
SRhi10012.GTGGCC.11418	0.396152	Fibroblast - Dermal, donor3
SRhi10015.GTGGCC.11667	0.395839	Fibroblast - Lymphatic, donor3
SRhi10066.ATCACG.12679	0.395827	Saos-2 osteosarcoma treated with ascorbic acid and BGP to induce calcification, day28, biol_rep1 (A1 T17)
SRhi10005.GTGGCC.11393	0.395693	Endothelial Cells - Lymphatic, donor3
SRhi10005.CAGATC.11539	0.395368	Mesenchymal Stem Cells - umbilical, donor1
SRhi10006.TTAGGC.11235	0.394868	Astrocyte - cerebral cortex, donor1
SRhi10015.AGTCAA.11347	0.394859	Fibroblast - Lung, donor2
SRhi10014.GATCAG.14317	0.394645	Small Airway Epithelial Cells, donor3 (nuclear fraction)
SRhi10007.CTTGTA.11591	0.394619	Bronchial Epithelial Cell, donor2
SRhi10013.GATCAG.11397	0.394557	Skeletal Muscle Satellite Cells, donor3
SRhi10013.TAGCTT.11513	0.394057	Smooth Muscle Cells - Tracheal, donor1
SRhi10009.GTTTCG.11423	0.393832	Melanocyte - light, donor3
SRhi10003.TTAGGC.12237	0.39348	amniotic membrane cells, donor3
SRhi10013.GTAGAG.11239	0.393338	Smooth Muscle Cells - Colonic, donor1
SRhi10004.ACTTGA.11652	0.392891	Pericytes, donor3
SRhi10066.GATCAG.12862	0.392732	Saos-2 osteosarcoma treated with ascorbic acid and BGP to induce calcification, 01hr00min, biol_rep3 (A3 T4)
SRhi10006.GTGGCC.11414	0.392365	Endothelial Cells - Microvascular, donor3
SRhi10010.CCGTCC.11254	0.39204	Prostate Stromal Cells, donor1
SRhi10006.GTGAAA.11661	0.391418	Astrocyte - cerebellum, donor3
SRhi10002.GGTAGC.11366	0.391058	Smooth Muscle Cells - Subclavian Artery, donor2
SRhi10015.TTAGGC.11526	0.390414	Corneal Epithelial Cells, donor1
SRhi10012.GTAGAG.11285	0.389848	Smooth Muscle Cells - Carotid, donor1
SRhi10008.GTAGAG.11283	0.389818	Smooth Muscle Cells - Aortic, donor1
SRhi10015.ACAGTG.11524	0.389763	Hepatic Stellate Cells (lipocyte), donor1
SRhi10015.GCCAAT.11537	0.389506	Mesenchymal Stem Cells - adipose, donor1
SRhi10008.TGACCA.11243	0.388857	Endothelial Cells - Umbilical vein, donor1
SRhi10011.GTTTCG.11700	0.388313	Mesenchymal Stem Cells - umbilical, donor3
SRhi10003.ACTTGA.11249	0.387136	Pancreatic stromal cells, donor1
SRhi10010.TAGCTT.11465	0.386877	Smooth Muscle Cells - Prostate, donor3
SRhi10003.AGTTCC.11620	0.386759	Fibroblast - Mammary, donor2
SRhi10062.GGTAGC.12511	0.386501	Lymphatic Endothelial cells response to VEGFC, 02hr00min, biol_rep3 (MM XXII - 8)
SRhi10011.TAGCTT.11437	0.386265	Smooth Muscle Cells - Pulmonary Artery, donor3
SRhi10062.CCGTCC.12260	0.386216	Lymphatic Endothelial cells response to VEGFC, 00hr00min, biol_rep1 (MM XIX - 1)
SRhi10010.GCCAAT.11274	0.385891	Melanocyte - light, donor1
SRhi10005.GTAGAG.11281	0.385538	Skeletal Muscle Cells, donor1
SRhi10007.AGTCAA.11324	0.385284	Endothelial Cells - Umbilical vein, donor2
SRhi10062.GTTTCG.12508	0.385028	Lymphatic Endothelial cells response to VEGFC, 01hr00min, biol_rep3 (MM XXII - 5)
SRhi10007.TTAGGC.11511	0.384957	Bronchial Epithelial Cell, donor1
SRhi10007.GATCAG.11608	0.384586	Retinal Pigment Epithelial Cells, donor2
SRhi10002.TAGCTT.11433	0.384407	Smooth Muscle Cells - Brachiocephalic, donor3
SRhi10008.GAGTGG.11361	0.3841	Smooth Muscle Cells - Brachiocephalic, donor2
SRhi10009.ATGTCA.11241	0.384086	Myoblast, donor1
SRhi10009.GAGTGG.11315	0.383163	Smooth Muscle Cells - Brain Vascular, donor2
SRhi10066.CAGATC.12666	0.382652	Saos-2 osteosarcoma treated with ascorbic acid and BGP to induce calcification, 01hr00min, biol_rep1 (A1 T4)
SRhi10003.GTAGAG.11255	0.382594	Sertoli Cells, donor1
SRhi10010.GGTAGC.11600	0.381338	Urothelial Cells, donor2
SRhi10005.GTTTCG.11421	0.381325	Keratinocyte - epidermal, donor3
SRhi10062.GTGAAA.12264	0.380835	Lymphatic Endothelial cells response to VEGFC, 01hr00min, biol_rep1 (MM XIX - 5)
SRhi10013.GCCAAT.11218	0.379599	Mesenchymal Stem Cells - hepatic, donor0
SRhi10014.ACTTGA.11404	0.378329	Prostate Epithelial Cells, donor3
SRhi10005.TGACCA.11236	0.378314	Endothelial Cells - Lymphatic, donor1
SRhi10011.GAGTGG.11320	0.378217	Smooth Muscle Cells - Colonic, donor2
SRhi10037.AGTCAA.4535	0.37802	Embryonic Stem cell (nuclear)
SRhi10009.CAGATC.11629	0.37799	Multipotent Cord Blood Unrestricted Somatic Stem Cells, donor2
SRhi10003.CGATGT.11405	0.377778	Prostate Stromal Cells, donor3
SRhi10004.GGTAGC.11368	0.377699	Synoviocyte, donor2
SRhi10015.CGTACG.11528	0.377674	Retinal Pigment Epithelial Cells, donor1
SRhi10008.CCGTCC.11280	0.376878	Preadipocyte - visceral, donor1
SRhi10006.TAGCTT.11396	0.376739	Smooth Muscle Cells - Colonic, donor3
SRhi10066.TGACCA.12675	0.376641	Saos-2 osteosarcoma treated with ascorbic acid and BGP to induce calcification, day04, biol_rep1 (A1 T13)
SRhi10002.GAGTGG.11301	0.376557	Sebocyte, donor2
SRhi10002.GATCAG.11516	0.376523	Renal Cortical Epithelial Cells, donor1
SRhi10062.GTCCGC.12504	0.376274	Lymphatic Endothelial cells response to VEGFC, 00hr00min, biol_rep3 (MM XXII - 1)
SRhi10066.TTAGGC.12875	0.376211	Saos-2 osteosarcoma treated with ascorbic acid and BGP to induce calcification, day28, biol_rep3 (A3 T17)
SRhi10004.GGCTAC.11440	0.375494	Synoviocyte, donor3
SRhi10004.AGTCAA.11317	0.375363	Endothelial Cells - Lymphatic, donor2
SRhi10003.GTGGCC.11340	0.374735	Endothelial Cells - Aortic, donor2
SRhi10014.GTGGCC.11419	0.374702	Fibroblast - Lung, donor3
SRhi10014.GTGAAA.11399	0.37438	Ciliary Epithelial Cells, donor3
SRhi10014.CCGTCC.11515	0.374007	Renal Proximal Tubular Epithelial Cell, donor1
SRhi10007.GTGGCC.11400	0.373807	Endothelial Cells - Umbilical vein, donor3
SRhi10062.GTAGAG.12382	0.373666	Lymphatic Endothelial cells response to VEGFC, 00hr00min, biol_rep2 (MM XIV - 1)
SRhi10004.GATCAG.11594	0.373391	Renal Glomerular Endothelial Cells, donor2
SRhi10007.GTAGAG.11256	0.373173	Small Airway Epithelial Cells, donor1
SRhi10005.CGATGT.11441	0.372677	Tracheal Epithelial Cells, donor3
SRhi10006.ATGTCA.11619	0.372468	Mesenchymal Stem Cells - umbilical, donor2
SRhi10009.CGTACG.11356	0.372184	Preadipocyte - subcutaneous, donor2
SRhi10062.GTGGCC.12386	0.372095	Lymphatic Endothelial cells response to VEGFC, 01hr00min, biol_rep2 (MM XIV - 5)
SRhi10004.GTTTCG.11420	0.372035	Hair Follicle Dermal Papilla Cells, donor3
SRhi10064.GATCAG.13194	0.371964	MCF7 breast cancer cell line response to HRG, 08hr, biol_rep3
SRhi10010.GATCAG.11333	0.371778	Sertoli Cells, donor2
SRhi10003.TGACCA.11207	0.371738	Endothelial Cells - Aortic, donor0
SRhi10008.AGTTCC.11601	0.371738	Hepatic Sinusoidal Endothelial Cells, donor2
SRhi10012.AGTCAA.11345	0.371673	Fibroblast - Cardiac, donor2
SRhi10062.GAGTGG.12389	0.371471	Lymphatic Endothelial cells response to VEGFC, 02hr00min, biol_rep2 (MM XIV - 8)
SRhi10064.ACTTGA.13128	0.371453	MCF7 breast cancer cell line response to HRG, 08hr, biol_rep2
SRhi10013.CCGTCC.11518	0.371029	Renal Mesangial Cells, donor1
SRhi10014.GAGTGG.11335	0.370999	Smooth Muscle Cells - Prostate, donor2
SRhi10003.AGTCAA.11341	0.370605	Endothelial Cells - Artery, donor2
SRhi10013.ACAGTG.11271	0.370596	Hair Follicle Dermal Papilla Cells, donor1
SRhi10015.GGTAGC.14311	0.370432	Fibroblast - Aortic Adventitial, donor3 (nuclear fraction)
SRhi10066.GCCAAT.12871	0.370294	Saos-2 osteosarcoma treated with ascorbic acid and BGP to induce calcification, day04, biol_rep3 (A3 T13)
SRhi10037.CGTACG.3903	0.370142	Embryonic Stem cell (cytosolic)
SRhi10037.AGTTCC.3902	0.370121	Embryonic Stem cell (cytosolic)
SRhi10002.ACTTGA.11426	0.369996	Osteoblast, donor3
SRhi10066.ACTTGA.12764	0.369512	Saos-2 osteosarcoma treated with ascorbic acid and BGP to induce calcification, 01hr00min, biol_rep2 (A2 T4)
SRhi10012.GTGAAA.11410	0.369333	Chondrocyte - de diff, donor3
SRhi10011.CCGTCC.11517	0.369218	Renal Epithelial Cells, donor1
SRhi10010.ACAGTG.11535	0.368884	Fibroblast - Villous Mesenchymal, donor1
SRhi10002.TTAGGC.11533	0.368773	Amniotic Epithelial Cells, donor1
SRhi10064.ATCACG.13058	0.368686	MCF7 breast cancer cell line response to HRG, 04hr, biol_rep1
SRhi10012.TGACCA.11245	0.36833	Fibroblast - Aortic Adventitial, donor1
SRhi10009.GATCAG.11378	0.368156	Sebocyte, donor3
SRhi10002.CTTGTA.11590	0.367997	Alveolar Epithelial Cells, donor2
SRhi10009.GTAGAG.11210	0.367698	Smooth Muscle Cells - Aortic, donor0
SRhi10063.ATCACG.12271	0.367654	Lymphatic Endothelial cells response to VEGFC, 04hr00min, biol_rep1 (MM XIX - 12)
SRhi10009.AGTTCC.11604	0.3675	Hepatic Stellate Cells (lipocyte), donor2
SRhi10064.CGATGT.13124	0.367288	MCF7 breast cancer cell line response to HRG, 04hr, biol_rep2
SRhi10062.CGTACG.12267	0.366969	Lymphatic Endothelial cells response to VEGFC, 02hr00min, biol_rep1 (MM XIX - 8)
SRhi10066.ACAGTG.12773	0.366967	Saos-2 osteosarcoma treated with ascorbic acid and BGP to induce calcification, day04, biol_rep2 (A2 T13)
SRhi10015.CAGATC.11425	0.366693	Osteoblast - differentiated, donor3
SRhi10008.ACTTGA.11427	0.366464	Placental Epithelial Cells, donor3
SRhi10010.AGTTCC.11349	0.366375	Keratinocyte - epidermal, donor2
SRhi10043.GTGAAA.4080.4081	0.366359	NA
SRhi10063.TTAGGC.12515	0.366131	Lymphatic Endothelial cells response to VEGFC, 04hr00min, biol_rep3 (MM XXII - 12)
SRhi10013.GTCCGC.11520	0.365517	Urothelial Cells, donor1
SRhi10003.GAGTGG.11359	0.365385	Skeletal muscle cells differentiated into Myotubes - multinucleated, donor2
SRhi10064.TTAGGC.13190	0.365016	MCF7 breast cancer cell line response to HRG, 04hr, biol_rep3
SRhi10065.AGTTCC.13269	0.364919	mesenchymal stem cells (adipose derived), adipogenic induction, day04, biol_rep2
SRhi10006.TGACCA.11265	0.364848	Endothelial Cells - Microvascular, donor1
SRhi10063.GCCAAT.12519	0.364657	Lymphatic Endothelial cells response to VEGFC, 08hr00min, biol_rep3 (MM XXII - 16)
SRhi10063.CGATGT.12393	0.364424	Lymphatic Endothelial cells response to VEGFC, 04hr00min, biol_rep2 (MM XIV - 12)
SRhi10004.GTGGCC.11413	0.364374	Endothelial Cells - Artery, donor3
SRhi10013.TGACCA.11268	0.36432	Fibroblast - Cardiac, donor1
SRhi10006.GAGTGG.11334	0.36377	Small Airway Epithelial Cells, donor2
SRhi10014.GGTAGC.11406	0.363613	Small Airway Epithelial Cells, donor3
SRhi10064.ACAGTG.13118	0.363098	MCF7 breast cancer cell line response to HRG, 01hr20min, biol_rep2
SRhi10012.TTAGGC.11262	0.362996	Chondrocyte - re diff, donor1
SRhi10013.ACTTGA.11429	0.362339	Preadipocyte - visceral, donor3
SRhi10008.GATCAG.11498	0.362335	Schwann Cells, donor1
SRhi10063.GTGAAA.13049	0.36213	MCF7 breast cancer cell line response to HRG, 00hr30min, biol_rep1
SRhi10012.GATCAG.11430	0.361785	Skeletal Muscle Cells, donor3
SRhi10007.GCCAAT.11273	0.361726	Mammary Epithelial Cell, donor1
SRhi10006.GATCAG.11676	0.3616	Renal Proximal Tubular Epithelial Cell, donor3
SRhi10013.AGTCAA.11346	0.361548	Fibroblast - Dermal, donor2
SRhi10013.CGTACG.11598	0.361192	Renal Mesangial Cells, donor2
SRhi10065.GTAGAG.13272	0.361161	mesenchymal stem cells (adipose derived), adipogenic induction, day08, biol_rep2
SRhi10065.ATGTCA.13270	0.361078	mesenchymal stem cells (adipose derived), adipogenic induction, day04, biol_rep3
SRhi10006.AGTTCC.11379	0.360811	Gingival epithelial cells, donor3 (GEA15)
SRhi10064.TGACCA.13052	0.360259	MCF7 breast cancer cell line response to HRG, 01hr20min, biol_rep1
SRhi10014.CGTACG.11595	0.360106	Renal Proximal Tubular Epithelial Cell, donor2
SRhi10003.GGCTAC.10159	0.359946	spinal cord, adult, donor10252
SRhi10002.GTAGAG.11220	0.35989	Sebocyte, donor1
SRhi10065.AGTCAA.13268	0.359633	mesenchymal stem cells (adipose derived), adipogenic induction, day04, biol_rep1
SRhi10065.GTCCGC.13273	0.359519	mesenchymal stem cells (adipose derived), adipogenic induction, day08, biol_rep3
SRhi10002.AGTCAA.11263	0.358829	Endothelial Cells - Aortic, donor1
SRhi10043.GTTTCG.4084	0.358808	iPS derived from Dermal Fibroblast (cytosolic)
SRhi10043.GTAGAG.4082.4083	0.358592	NA
SRhi10063.CAGATC.13031	0.358449	MCF7 breast cancer cell line response to EGF1, 00hr00min, biol_rep1
SRhi10064.GCCAAT.13184	0.358238	MCF7 breast cancer cell line response to HRG, 01hr20min, biol_rep3
SRhi10065.ATCACG.13274	0.35815	mesenchymal stem cells (adipose derived), adipogenic induction, day12, biol_rep1
SRhi10007.GTTTCG.11422	0.357585	Mammary Epithelial Cell, donor3
SRhi10012.CTTGTA.11339	0.357569	Chondrocyte - re diff, donor2
SRhi10063.GTGGCC.13115	0.357563	MCF7 breast cancer cell line response to HRG, 00hr30min, biol_rep2
SRhi10007.TAGCTT.11435	0.357315	Smooth Muscle Cells - Coronary Artery, donor3
SRhi10065.CCGTCC.13271	0.357253	mesenchymal stem cells (adipose derived), adipogenic induction, day08, biol_rep1
SRhi10063.CCGTCC.13051	0.356858	MCF7 breast cancer cell line response to HRG, 01hr00min, biol_rep1
SRhi10007.AGTTCC.11348	0.356157	Hair Follicle Dermal Papilla Cells, donor2
SRhi10003.GGTAGC.11367	0.355861	Smooth Muscle Cells - Umbilical Artery, donor2
SRhi10004.CGTACG.11354	0.355384	Osteoblast, donor2
SRhi10065.GTGAAA.12662	0.35462	Saos-2 osteosarcoma treated with ascorbic acid and BGP to induce calcification, 00hr00min, biol_rep1 (A1 T0)
SRhi10063.ACTTGA.13097	0.354536	MCF7 breast cancer cell line response to EGF1, 00hr00min, biol_rep2
SRhi10063.AGTTCC.13114	0.354419	MCF7 breast cancer cell line response to HRG, 00hr15min, biol_rep2
SRhi10007.TGACCA.11266	0.354281	Endothelial Cells - Thoracic, donor1
SRhi10063.ACAGTG.12397	0.354228	Lymphatic Endothelial cells response to VEGFC, 08hr00min, biol_rep2 (MM XIV - 16)
SRhi10043.GTGGCC.4540.4541	0.354066	NA
SRhi10006.GGTAGC.11369	0.35403	Tracheal Epithelial Cells, donor2
SRhi10063.ATGTCA.13180	0.353894	MCF7 breast cancer cell line response to HRG, 00hr15min, biol_rep3
SRhi10065.TTAGGC.13276	0.353702	mesenchymal stem cells (adipose derived), adipogenic induction, day12, biol_rep3
SRhi10008.ATGTCA.11549	0.353359	Multipotent Cord Blood Unrestricted Somatic Stem Cells, donor1
SRhi10063.GATCAG.13163	0.353165	MCF7 breast cancer cell line response to EGF1, 00hr00min, biol_rep3
SRhi10012.CGTACG.11332	0.352733	Prostate Stromal Cells, donor2
SRhi10065.CGATGT.13275	0.352601	mesenchymal stem cells (adipose derived), adipogenic induction, day12, biol_rep2
SRhi10003.GTGAAA.11408	0.352452	Adipocyte - subcutaneous, donor3
SRhi10012.CCGTCC.11514	0.352195	Renal Glomerular Endothelial Cells, donor1
SRhi10011.ACAGTG.11302	0.352138	Gingival epithelial cells, donor2 (GEA14)
SRhi10063.TGACCA.12275	0.352127	Lymphatic Endothelial cells response to VEGFC, 08hr00min, biol_rep1 (MM XIX - 16)
SRhi10004.GTGAAA.11671	0.352107	Alveolar Epithelial Cells, donor3
SRhi10063.GTAGAG.13117	0.351931	MCF7 breast cancer cell line response to HRG, 01hr00min, biol_rep2
SRhi10063.GTTTCG.13181	0.351496	MCF7 breast cancer cell line response to HRG, 00hr30min, biol_rep3
SRhi10065.CTTGTA.13267	0.351461	mesenchymal stem cells (adipose derived), adipogenic induction, day02, biol_rep3
SRhi10063.GTCCGC.13183	0.351003	MCF7 breast cancer cell line response to HRG, 01hr00min, biol_rep3
SRhi10063.GAGTGG.13116	0.350646	MCF7 breast cancer cell line response to HRG, 00hr45min, biol_rep2
SRhi10008.GTGAAA.11453	0.350613	Bronchial Epithelial Cell, donor4
SRhi10065.GGTAGC.12870	0.350387	Saos-2 osteosarcoma treated with ascorbic acid and BGP to induce calcification, 24hr, biol_rep3 (A3 T12)
SRhi10065.GGCTAC.13266	0.350333	mesenchymal stem cells (adipose derived), adipogenic induction, day02, biol_rep2
SRhi10006.ACAGTG.11540	0.350204	Fibroblast - Mammary, donor1
SRhi10014.CGATGT.11259	0.350141	Adipocyte - subcutaneous, donor1
SRhi10065.CGTACG.12674	0.35002	Saos-2 osteosarcoma treated with ascorbic acid and BGP to induce calcification, 24hr, biol_rep1 (A1 T12)
SRhi10011.CTTGTA.11338	0.349794	Chondrocyte - de diff, donor2
SRhi10063.TAGCTT.13053	0.349761	MCF7 breast cancer cell line response to HRG, 01hr40min, biol_rep1
SRhi10063.AGTCAA.13048	0.349707	MCF7 breast cancer cell line response to HRG, 00hr15min, biol_rep1
SRhi10065.GTGGCC.12760	0.349632	Saos-2 osteosarcoma treated with ascorbic acid and BGP to induce calcification, 00hr00min, biol_rep2 (A2 T0)
SRhi10065.TAGCTT.13265	0.34906	mesenchymal stem cells (adipose derived), adipogenic induction, day02, biol_rep1
SRhi10005.GTGAAA.11694	0.348019	Amniotic Epithelial Cells, donor3
SRhi10013.GTGAAA.11411	0.347988	Chondrocyte - re diff, donor3
SRhi10003.CTTGTA.11613	0.347802	Amniotic Epithelial Cells, donor2
SRhi10012.ACTTGA.11428	0.347756	Preadipocyte - subcutaneous, donor3
SRhi10042.GAGTGG.3952.3953	0.347728	NA
SRhi10063.GGCTAC.13119	0.347543	MCF7 breast cancer cell line response to HRG, 01hr40min, biol_rep2
SRhi10004.GAGTGG.11358	0.34754	Skeletal Muscle Cells, donor2
SRhi10011.TTAGGC.11261	0.347516	Chondrocyte - de diff, donor1
SRhi10063.GGTAGC.13182	0.347015	MCF7 breast cancer cell line response to HRG, 00hr45min, biol_rep3
SRhi10043.CGTACG.4542	0.346968	iPS derived from Dermal Fibroblast (nuclear)
SRhi10012.GAGTGG.11363	0.346482	Smooth Muscle Cells - Coronary Artery, donor2
SRhi10006.AGTCAA.11343	0.345964	Endothelial Cells - Thoracic, donor2
SRhi10008.AGTCAA.11344	0.345964	Endothelial Cells - Vein, donor2
SRhi10015.AGTTCC.11351	0.345598	Melanocyte - light, donor2
SRhi10009.ACAGTG.14302	0.345499	Fibroblast - skin normal, donor2 (nuclear fraction)
SRhi10011.GTGGCC.11417	0.344574	Fibroblast - Cardiac, donor3
SRhi10065.GTTTCG.12858	0.344566	Saos-2 osteosarcoma treated with ascorbic acid and BGP to induce calcification, 00hr00min, biol_rep3 (A3 T0)
SRhi10012.GGTAGC.11401	0.344422	Fibroblast - Aortic Adventitial, donor3
SRhi10015.GTAGAG.11287	0.344076	Smooth Muscle Cells - Internal Thoracic Artery, donor1
SRhi10004.TGACCA.11264	0.343956	Endothelial Cells - Artery, donor1
SRhi10065.GCCAAT.13261	0.343378	mesenchymal stem cells (adipose derived), adipogenic induction, 12hr00min, biol_rep3
SRhi10006.GTCCGC.11258	0.34337	Smooth Muscle Cells - Uterine, donor1
SRhi10065.GAGTGG.12772	0.341762	Saos-2 osteosarcoma treated with ascorbic acid and BGP to induce calcification, 24hr, biol_rep2 (A2 T12)
SRhi10063.CTTGTA.13185	0.341704	MCF7 breast cancer cell line response to HRG, 01hr40min, biol_rep3
SRhi10065.TGACCA.13259	0.341676	mesenchymal stem cells (adipose derived), adipogenic induction, 12hr00min, biol_rep1
SRhi10037.GGTAGC.3904	0.341579	Embryonic Stem cell (cytosolic)
SRhi10010.CGTACG.11357	0.34148	Preadipocyte - visceral, donor2
SRhi10002.GTGAAA.11475	0.341449	Adipocyte - omental, donor3
SRhi10015.GGCTAC.11336	0.341319	Adipocyte - subcutaneous, donor2
SRhi10065.ACAGTG.13260	0.341195	mesenchymal stem cells (adipose derived), adipogenic induction, 12hr00min, biol_rep2
SRhi10014.CAGATC.11462	0.340992	Nucleus Pulposus Cell, donor3
SRhi10004.GTAGAG.11282	0.340823	Skeletal muscle cells differentiated into Myotubes - multinucleated, donor1
SRhi10009.TGACCA.11267	0.340814	Endothelial Cells - Vein, donor1
SRhi10007.GAGTGG.11360	0.340716	Smooth Muscle Cells - Aortic, donor2
SRhi10015.GAGTGG.11365	0.339878	Smooth Muscle Cells - Pulmonary Artery, donor2
SRhi10004.GTCCGC.11289	0.338448	Smooth Muscle Cells - Subclavian Artery, donor1
SRhi10014.GTAGAG.11286	0.338382	Smooth Muscle Cells - Coronary Artery, donor1
SRhi10003.GATCAG.11597	0.337493	Renal Epithelial Cells, donor2
SRhi10003.GCCAAT.11272	0.33682	Keratinocyte - epidermal, donor1
SRhi10007.GTCCGC.11291	0.336751	Synoviocyte, donor1
SRhi10063.CGTACG.13050	0.336433	MCF7 breast cancer cell line response to HRG, 00hr45min, biol_rep1
SRhi10008.GTGGCC.11416	0.3362	Endothelial Cells - Vein, donor3
SRhi10064.GGTAGC.13231	0.335848	mesenchymal stem cells (adipose derived), adipogenic induction, 00hr00min, biol_rep3
SRhi10011.AGTCAA.11326	0.334123	Fibroblast - Aortic Adventitial, donor2
SRhi10065.ACTTGA.13251	0.333872	mesenchymal stem cells (adipose derived), adipogenic induction, 02hr00min, biol_rep2
SRhi10065.GATCAG.13252	0.333579	mesenchymal stem cells (adipose derived), adipogenic induction, 02hr00min, biol_rep3
SRhi10065.CAGATC.13250	0.333054	mesenchymal stem cells (adipose derived), adipogenic induction, 02hr00min, biol_rep1
SRhi10009.TAGCTT.11436	0.33237	Smooth Muscle Cells - Internal Thoracic Artery, donor3
SRhi10015.CGATGT.11510	0.331656	Alveolar Epithelial Cells, donor1
SRhi10005.GTCCGC.11290	0.330269	Smooth Muscle Cells - Umbilical Artery, donor1
SRhi10064.CGTACG.13229	0.329005	mesenchymal stem cells (adipose derived), adipogenic induction, 00hr00min, biol_rep1
SRhi10003.GTCCGC.11288	0.328965	Smooth Muscle Cells - Pulmonary Artery, donor1
SRhi10013.GAGTGG.11364	0.326278	Smooth Muscle Cells - Internal Thoracic Artery, donor2
SRhi10013.GGCTAC.11327	0.326179	Adipocyte - breast, donor2
SRhi10014.TAGCTT.11439	0.325458	Smooth Muscle Cells - Umbilical Artery, donor3
SRhi10012.TAGCTT.11438	0.325051	Smooth Muscle Cells - Subclavian Artery, donor3
SRhi10037.ATGTCA.4536	0.324311	Embryonic Stem cell (nuclear)
SRhi10064.GAGTGG.13230	0.323649	mesenchymal stem cells (adipose derived), adipogenic induction, 00hr00min, biol_rep2
SRhi10002.CAGATC.11547	0.323379	Mesenchymal Stem Cells - amniotic membrane, donor1
SRhi10043.GTCCGC.4538.4539	0.322413	NA
SRhi10015.ATGTCA.11277	0.322031	Osteoblast, donor1
SRhi10004.GCCAAT.11251	0.321828	Keratinocyte - oral, donor1
SRhi10012.CGATGT.11473	0.32114	Adipocyte - omental, donor1
SRhi10013.ATGTCA.11252	0.321106	Nucleus Pulposus Cell, donor1
SRhi10007.ATGTCA.11402	0.320177	Mesothelial Cells, donor3
SRhi10006.CCGTCC.11468	0.317116	Preadipocyte - omental, donor1
SRhi10002.GCCAAT.11246	0.314935	Intestinal epithelial cells (polarized), donor1
SRhi10014.ATGTCA.11276	0.313977	Osteoblast - differentiated, donor1
SRhi10010.GTGGCC.14332	0.311042	Fibroblast - Aortic Adventitial, donor2 (nuclear fraction)
SRhi10007.CCGTCC.11279	0.310159	Preadipocyte - subcutaneous, donor1
SRhi10004.CCGTCC.11278	0.309737	Placental Epithelial Cells, donor1
SRhi10011.CGTACG.11331	0.30806	Prostate Epithelial Cells, donor2
SRhi10011.CGATGT.11376	0.308019	Adipocyte - breast, donor1
SRhi10003.CGTACG.11353	0.307856	Osteoblast - differentiated, donor2
SRhi10007.CGTACG.11328	0.307554	Preadipocyte - breast, donor2
SRhi10013.CGATGT.11476	0.306584	Adipocyte - perirenal, donor1
SRhi10006.CAGATC.11219	0.30559	Mesenchymal Stem Cells - Vertebral, donor1
SRhi10014.GCCAAT.11214	0.303756	Mesenchymal Stem Cells - umbilical, donor0
SRhi10015.TAGCTT.11212	0.302623	Smooth Muscle Cells - Umbilical Artery, donor0
SRhi10004.ATGTCA.11627	0.302324	Mesenchymal Stem Cells - amniotic membrane, donor2
SRhi10011.GGTAGC.11412	0.301717	Endothelial Cells - Aortic, donor3
SRhi10012.ACAGTG.12626	0.300898	H9 Embryonic Stem cells, biol_rep1 (H9ES-1)
SRhi10013.GGTAGC.11464	0.298482	Mesenchymal Stem Cells - bone marrow, donor4
SRhi10037.GAGTGG.4537	0.297355	Embryonic Stem cell (nuclear)
SRhi10006.ACTTGA.10160	0.296447	pineal gland, adult, donor10252
SRhi10007.ACTTGA.10162	0.296009	pituitary gland, adult, donor10252
SRhi10008.CAGATC.11247	0.295568	Mesothelial Cells, donor1
SRhi10042.GGTAGC.4474.4483	0.294371	NA
SRhi10014.GGCTAC.11474	0.291809	Adipocyte - omental, donor2
SRhi10015.CCGTCC.11215	0.290584	Retinal Pigment Epithelial Cells, donor0
SRhi10007.CAGATC.11548	0.288735	Mesenchymal Stem Cells - Wharton's Jelly, donor1
SRhi10008.CGTACG.11329	0.286704	Preadipocyte - omental, donor2
SRhi10008.ACAGTG.11250	0.282782	Fibroblast - Pulmonary Artery, donor1
SRhi10012.GCCAAT.11217	0.281879	Mesenchymal Stem Cells - adipose, donor0
SRhi10015.GATCAG.14314	0.281844	Smooth Muscle Cells - Aortic, donor0 (nuclear fraction)
SRhi10010.ACTTGA.11403	0.281616	Preadipocyte - omental, donor3
SRhi10004.TTAGGC.11248	0.278535	Anulus Pulposus Cell, donor1
SRhi10009.ACTTGA.14320	0.277088	Preadipocyte - breast, donor2 (nuclear fraction)
SRhi10004.CTTGTA.11463	0.276288	Anulus Pulposus Cell, donor2
SRhi10006.CGTACG.11355	0.27276	Placental Epithelial Cells, donor2
SRhi10002.GTTTCG.11701	0.27267	Fibroblast - Mammary, donor3
SRhi10011.ACTTGA.11469	0.271148	Preadipocyte - perirenal, donor1
SRhi10009.CCGTCC.11253	0.261728	Prostate Epithelial Cells (polarized), donor1
SRhi10009.GGCTAC.11216	0.256135	Urothelial Cells, donor0

## Sheet: CD8+T
ID	Spearman_cor_value	sample_desc
SRhi10010.TTAGGC.11226	0.776957	CD8+ T Cells, donor1
SRhi10010.CTTGTA.11307	0.774362	CD8+ T Cells, donor2
SRhi10009.CTTGTA.11306	0.768378	CD4+ T Cells, donor2
SRhi10009.TTAGGC.11225	0.747567	CD4+ T Cells, donor1
SRhi10010.GTGAAA.11382	0.73892	CD4+ T Cells, donor3
SRhi10011.GTGAAA.11383	0.719168	CD8+ T Cells, donor3
SRhi10003.CCGTCC.11231	0.717604	Peripheral Blood Mononuclear Cells, donor1
SRhi10013.GTTTCG.11311	0.709226	Natural Killer Cells, donor2
SRhi10005.CGTACG.11312	0.703627	Peripheral Blood Mononuclear Cells, donor2
SRhi10005.ACTTGA.11388	0.700175	Peripheral Blood Mononuclear Cells, donor3
SRhi10066.GGCTAC.11624	0.695221	CD19+ B Cells, donor2
SRhi10009.AGTCAA.11310	0.694941	CD14+ monocyte derived endothelial progenitor cells, donor2
SRhi10066.TAGCTT.11544	0.692984	CD19+ B Cells, donor1
SRhi10066.CTTGTA.11705	0.691337	CD19+ B Cells, donor3
SRhi10002.TGACCA.11227	0.69102	Dendritic Cells - monocyte immature derived, donor1
SRhi10008.CTTGTA.11305	0.683099	CD14+ Monocytes, donor2
SRhi10008.TTAGGC.11224	0.675759	CD14+ Monocytes, donor1
SRhi10009.GTGAAA.11381	0.673734	CD14+ Monocytes, donor3
SRhi10012.ATGTCA.11233	0.669487	Neutrophils, donor1
SRhi10011.CAGATC.11387	0.668752	Natural Killer Cells, donor3
SRhi10010.TGACCA.11229	0.657464	CD14+ monocyte derived endothelial progenitor cells, donor1
SRhi10002.GTGGCC.11384	0.657416	Dendritic Cells - monocyte immature derived, donor3
SRhi10009.GTGGCC.11386	0.656383	CD14+ monocyte derived endothelial progenitor cells, donor3
SRhi10013.CAGATC.11390	0.654185	Neutrophils, donor3
SRhi10015.GTTTCG.11314	0.63458	Neutrophils, donor2
SRhi10042.AGTTCC.4475	0.612453	CD3+ T Lymphocytes (nuclear)
SRhi10084.GTAGAG.4533	0.600352	CD19+ B Lymphocytes (nuclear)
SRhi10064.CAGATC.11857	0.594491	CD14+ monocytes - treated with BCG, donor4
SRhi10015.CTTGTA.11308	0.593299	Dendritic Cells - monocyte immature derived, donor2
SRhi10006.GTTTCG.11389	0.591566	Macrophage - monocyte derived, donor3
SRhi10042.AGTCAA.3997	0.589703	CD3+ T Lymphocytes (cytosolic)
SRhi10009.GCCAAT.11565	0.581092	Mast cell, donor2
SRhi10084.CCGTCC.4534	0.579608	CD19+ B Lymphocytes (cytosolic)
SRhi10006.GCCAAT.11232	0.57637	Macrophage - monocyte derived, donor1
SRhi10008.GTTTCG.11567	0.575471	Mast cell, donor4
SRhi10014.AGTTCC.11566	0.559637	Mast cell, donor3
SRhi10008.GCCAAT.11487	0.539708	Mast cell - stimulated, donor1
SRhi10066.GTCCGC.13555	0.531283	COBL-a rinderpest infection, 00hr, biol_rep3
SRhi10066.GAGTGG.13575	0.530878	COBL-a rinderpest(-C) infection, 24hr, biol_rep2
SRhi10066.GGTAGC.13576	0.528788	COBL-a rinderpest(-C) infection, 24hr, biol_rep3
SRhi10066.GTAGAG.13554	0.528231	COBL-a rinderpest infection, 00hr, biol_rep2
SRhi10066.CGTACG.13574	0.528201	COBL-a rinderpest(-C) infection, 24hr, biol_rep1
SRhi10012.AGTTCC.11313	0.526332	Macrophage - monocyte derived, donor2
SRhi10066.GTGAAA.13562	0.524141	COBL-a rinderpest infection, 24hr, biol_rep1
SRhi10066.GTGGCC.13563	0.517071	COBL-a rinderpest infection, 24hr, biol_rep2
SRhi10066.GTTTCG.13564	0.512001	COBL-a rinderpest infection, 24hr, biol_rep3
SRhi10066.CCGTCC.13553	0.498188	COBL-a rinderpest infection, 00hr, biol_rep1
SRhi10010.GAGTGG.11362	0.496709	Smooth Muscle Cells - Carotid, donor2
SRhi10066.AGTTCC.11603	0.495207	Hepatocyte, donor2
SRhi10066.ATGTCA.11684	0.492227	Hepatocyte, donor3
SRhi10012.CAGATC.11424	0.458946	Neural stem cells, donor3
SRhi10002.ATGTCA.11573	0.450577	Meningeal Cells, donor2
SRhi10066.AGTCAA.11523	0.440782	Hepatocyte, donor1
SRhi10014.GTTTCG.11352	0.42945	Neural stem cells, donor2
SRhi10002.CCGTCC.11491	0.423634	Pericytes, donor1
SRhi10013.TTAGGC.12240	0.422158	chorionic membrane cells, donor3
SRhi10005.GGTAGC.11612	0.41437	Trabecular Meshwork Cells, donor2
SRhi10013.GTGGCC.11394	0.410969	Fibroblast - Gingival, donor3
SRhi10003.GTTTCG.11395	0.410735	Fibroblast - Periodontal Ligament, donor3
SRhi10008.GTCCGC.11532	0.410035	Trabecular Meshwork Cells, donor1
SRhi10006.CTTGTA.11316	0.408804	Astrocyte - cerebral cortex, donor2
SRhi10011.GCCAAT.11493	0.408218	Meningeal Cells, donor1
SRhi10003.ACAGTG.11237	0.407902	Fibroblast - Gingival, donor1
SRhi10010.AGTCAA.11587	0.404458	Esophageal Epithelial Cells, donor2
SRhi10010.GTTTCG.11697	0.404194	Mesenchymal Stem Cells - bone marrow, donor3
SRhi10004.ACAGTG.11270	0.404159	Fibroblast - Lung, donor1
SRhi10005.GCCAAT.11527	0.403842	Keratocytes, donor1
SRhi10002.GTCCGC.11257	0.402985	Smooth Muscle Cells - Prostate, donor1
SRhi10002.ACAGTG.11269	0.401758	Fibroblast - Dermal, donor1
SRhi10004.AGTTCC.11319	0.401696	Fibroblast - Periodontal Ligament, donor2
SRhi10010.CAGATC.11398	0.40098	Myoblast, donor3
SRhi10002.AGTTCC.11586	0.399231	Fibroblast - Lymphatic, donor2
SRhi10005.GAGTGG.11321	0.397549	Skeletal Muscle Satellite Cells, donor2
SRhi10002.GGTAGC.11366	0.39718	Smooth Muscle Cells - Subclavian Artery, donor2
SRhi10009.CAGATC.11629	0.396701	Multipotent Cord Blood Unrestricted Somatic Stem Cells, donor2
SRhi10013.CTTGTA.11323	0.396462	Ciliary Epithelial Cells, donor2
SRhi10007.GTGAAA.11392	0.394298	Astrocyte - cerebral cortex, donor3
SRhi10006.GTGGCC.11414	0.394055	Endothelial Cells - Microvascular, donor3
SRhi10005.TTAGGC.11500	0.391659	Astrocyte - cerebellum, donor1
SRhi10008.TAGCTT.11508	0.390844	Smooth Muscle Cells - Esophageal, donor1
SRhi10014.TTAGGC.11242	0.390339	Ciliary Epithelial Cells, donor1
SRhi10012.GTTTCG.11322	0.390064	Myoblast, donor2
SRhi10004.CAGATC.11538	0.389899	Mesenchymal Stem Cells - hepatic, donor1
SRhi10007.ACAGTG.11238	0.389586	Fibroblast - Periodontal Ligament, donor1
SRhi10005.GTGGCC.11393	0.389401	Endothelial Cells - Lymphatic, donor3
SRhi10011.GTAGAG.11234	0.389148	Smooth Muscle Cells - Brain Vascular, donor1
SRhi10015.TGACCA.11531	0.388365	Fibroblast - Conjunctival, donor1
SRhi10009.GTTTCG.11423	0.386056	Melanocyte - light, donor3
SRhi10007.GATCAG.11608	0.385757	Retinal Pigment Epithelial Cells, donor2
SRhi10003.GTAGAG.11255	0.384363	Sertoli Cells, donor1
SRhi10004.GGTAGC.11368	0.383822	Synoviocyte, donor2
SRhi10010.GATCAG.11333	0.383477	Sertoli Cells, donor2
SRhi10002.TAGCTT.11433	0.383225	Smooth Muscle Cells - Brachiocephalic, donor3
SRhi10003.CAGATC.11536	0.382533	Mesenchymal Stem Cells - bone marrow, donor1
SRhi10014.TGACCA.11492	0.382161	Fibroblast - Choroid Plexus, donor1
SRhi10014.AGTCAA.11318	0.38214	Fibroblast - Gingival, donor2
SRhi10007.CTTGTA.11591	0.382007	Bronchial Epithelial Cell, donor2
SRhi10011.AGTTCC.11607	0.381459	Keratocytes, donor2
SRhi10010.CCGTCC.11254	0.380189	Prostate Stromal Cells, donor1
SRhi10013.AGTTCC.11350	0.379826	Mammary Epithelial Cell, donor2
SRhi10005.ACAGTG.11506	0.379654	Fibroblast - Lymphatic, donor1
SRhi10014.GATCAG.14317	0.378312	Small Airway Epithelial Cells, donor3 (nuclear fraction)
SRhi10011.TAGCTT.11437	0.378207	Smooth Muscle Cells - Pulmonary Artery, donor3
SRhi10008.GTAGAG.11283	0.378165	Smooth Muscle Cells - Aortic, donor1
SRhi10003.ACTTGA.11249	0.378016	Pancreatic stromal cells, donor1
SRhi10004.ACTTGA.11652	0.377566	Pericytes, donor3
SRhi10008.ATGTCA.11549	0.377551	Multipotent Cord Blood Unrestricted Somatic Stem Cells, donor1
SRhi10002.GGCTAC.11466	0.376955	Smooth Muscle Cells - Uterine, donor3
SRhi10062.CCGTCC.12260	0.376242	Lymphatic Endothelial cells response to VEGFC, 00hr00min, biol_rep1 (MM XIX - 1)
SRhi10003.TAGCTT.11391	0.375986	Smooth Muscle Cells - Brain Vascular, donor3
SRhi10062.GGTAGC.12511	0.375817	Lymphatic Endothelial cells response to VEGFC, 02hr00min, biol_rep3 (MM XXII - 8)
SRhi10010.GCCAAT.11274	0.375622	Melanocyte - light, donor1
SRhi10062.GTTTCG.12508	0.375459	Lymphatic Endothelial cells response to VEGFC, 01hr00min, biol_rep3 (MM XXII - 5)
SRhi10011.TGACCA.11507	0.374928	Esophageal Epithelial Cells, donor1
SRhi10012.GTAGAG.11285	0.374377	Smooth Muscle Cells - Carotid, donor1
SRhi10014.GTGAAA.11399	0.374209	Ciliary Epithelial Cells, donor3
SRhi10006.GTGAAA.11661	0.374202	Astrocyte - cerebellum, donor3
SRhi10014.ACAGTG.11521	0.374052	Hepatic Sinusoidal Endothelial Cells, donor1
SRhi10006.TTAGGC.11235	0.373949	Astrocyte - cerebral cortex, donor1
SRhi10014.CTTGTA.11606	0.37341	Corneal Epithelial Cells, donor2
SRhi10015.CGTACG.11528	0.37304	Retinal Pigment Epithelial Cells, donor1
SRhi10004.TAGCTT.11512	0.37268	Smooth Muscle Cells - Bronchial, donor1
SRhi10007.TTAGGC.11511	0.37263	Bronchial Epithelial Cell, donor1
SRhi10006.GTAGAG.11240	0.372423	Skeletal Muscle Satellite Cells, donor1
SRhi10008.GAGTGG.11361	0.37212	Smooth Muscle Cells - Brachiocephalic, donor2
SRhi10005.CGATGT.11441	0.372045	Tracheal Epithelial Cells, donor3
SRhi10062.GTGAAA.12264	0.371168	Lymphatic Endothelial cells response to VEGFC, 01hr00min, biol_rep1 (MM XIX - 5)
SRhi10002.ACTTGA.11426	0.370768	Osteoblast, donor3
SRhi10066.CGATGT.12777	0.370588	Saos-2 osteosarcoma treated with ascorbic acid and BGP to induce calcification, day28, biol_rep2 (A2 T17)
SRhi10015.GTGAAA.11687	0.370399	Corneal Epithelial Cells, donor3
SRhi10015.AGTCAA.11347	0.369343	Fibroblast - Lung, donor2
SRhi10004.GTTTCG.11420	0.369257	Hair Follicle Dermal Papilla Cells, donor3
SRhi10003.CGATGT.11405	0.369017	Prostate Stromal Cells, donor3
SRhi10004.GGCTAC.11440	0.36834	Synoviocyte, donor3
SRhi10066.ATCACG.12679	0.368095	Saos-2 osteosarcoma treated with ascorbic acid and BGP to induce calcification, day28, biol_rep1 (A1 T17)
SRhi10008.TGACCA.11243	0.368008	Endothelial Cells - Umbilical vein, donor1
SRhi10003.ATGTCA.11617	0.367755	Mesenchymal Stem Cells - adipose, donor2
SRhi10005.TGACCA.11236	0.367501	Endothelial Cells - Lymphatic, donor1
SRhi10062.GTCCGC.12504	0.366746	Lymphatic Endothelial cells response to VEGFC, 00hr00min, biol_rep3 (MM XXII - 1)
SRhi10005.GTAGAG.11281	0.36627	Skeletal Muscle Cells, donor1
SRhi10006.TGACCA.11265	0.366061	Endothelial Cells - Microvascular, donor1
SRhi10012.GTGAAA.11410	0.365626	Chondrocyte - de diff, donor3
SRhi10005.CAGATC.11539	0.365239	Mesenchymal Stem Cells - umbilical, donor1
SRhi10009.ATGTCA.11241	0.364413	Myoblast, donor1
SRhi10062.GTGGCC.12386	0.364221	Lymphatic Endothelial cells response to VEGFC, 01hr00min, biol_rep2 (MM XIV - 5)
SRhi10009.GAGTGG.11315	0.364082	Smooth Muscle Cells - Brain Vascular, donor2
SRhi10004.AGTCAA.11317	0.363259	Endothelial Cells - Lymphatic, donor2
SRhi10003.TTAGGC.12237	0.362845	amniotic membrane cells, donor3
SRhi10010.TAGCTT.11465	0.362709	Smooth Muscle Cells - Prostate, donor3
SRhi10062.GTAGAG.12382	0.362698	Lymphatic Endothelial cells response to VEGFC, 00hr00min, biol_rep2 (MM XIV - 1)
SRhi10012.AGTCAA.11345	0.362674	Fibroblast - Cardiac, donor2
SRhi10010.GTAGAG.11284	0.362509	Smooth Muscle Cells - Brachiocephalic, donor1
SRhi10008.AGTTCC.11601	0.361791	Hepatic Sinusoidal Endothelial Cells, donor2
SRhi10007.GTAGAG.11256	0.36151	Small Airway Epithelial Cells, donor1
SRhi10062.GAGTGG.12389	0.361487	Lymphatic Endothelial cells response to VEGFC, 02hr00min, biol_rep2 (MM XIV - 8)
SRhi10013.GTAGAG.11239	0.361437	Smooth Muscle Cells - Colonic, donor1
SRhi10003.GTGGCC.11340	0.361148	Endothelial Cells - Aortic, donor2
SRhi10066.GATCAG.12862	0.360992	Saos-2 osteosarcoma treated with ascorbic acid and BGP to induce calcification, 01hr00min, biol_rep3 (A3 T4)
SRhi10003.AGTTCC.11620	0.360083	Fibroblast - Mammary, donor2
SRhi10002.GAGTGG.11301	0.360047	Sebocyte, donor2
SRhi10007.AGTCAA.11324	0.359891	Endothelial Cells - Umbilical vein, donor2
SRhi10008.GTGAAA.11453	0.359742	Bronchial Epithelial Cell, donor4
SRhi10010.GGTAGC.11600	0.359587	Urothelial Cells, donor2
SRhi10015.TTAGGC.11526	0.35958	Corneal Epithelial Cells, donor1
SRhi10002.CTTGTA.11590	0.358366	Alveolar Epithelial Cells, donor2
SRhi10006.AGTTCC.11379	0.358317	Gingival epithelial cells, donor3 (GEA15)
SRhi10008.GATCAG.11498	0.357867	Schwann Cells, donor1
SRhi10062.CGTACG.12267	0.35768	Lymphatic Endothelial cells response to VEGFC, 02hr00min, biol_rep1 (MM XIX - 8)
SRhi10010.ACAGTG.11535	0.35747	Fibroblast - Villous Mesenchymal, donor1
SRhi10013.TAGCTT.11513	0.357081	Smooth Muscle Cells - Tracheal, donor1
SRhi10011.CTTGTA.11338	0.357072	Chondrocyte - de diff, donor2
SRhi10013.GTGAAA.11411	0.356915	Chondrocyte - re diff, donor3
SRhi10015.GCCAAT.11537	0.356736	Mesenchymal Stem Cells - adipose, donor1
SRhi10013.ACAGTG.11271	0.356216	Hair Follicle Dermal Papilla Cells, donor1
SRhi10063.ATCACG.12271	0.356136	Lymphatic Endothelial cells response to VEGFC, 04hr00min, biol_rep1 (MM XIX - 12)
SRhi10014.GTGGCC.11419	0.3561	Fibroblast - Lung, donor3
SRhi10003.TGACCA.11207	0.356047	Endothelial Cells - Aortic, donor0
SRhi10003.AGTCAA.11341	0.355494	Endothelial Cells - Artery, donor2
SRhi10015.ACAGTG.11524	0.355001	Hepatic Stellate Cells (lipocyte), donor1
SRhi10006.GGTAGC.11369	0.354621	Tracheal Epithelial Cells, donor2
SRhi10002.GATCAG.11516	0.354571	Renal Cortical Epithelial Cells, donor1
SRhi10012.CTTGTA.11339	0.35449	Chondrocyte - re diff, donor2
SRhi10063.CGATGT.12393	0.354176	Lymphatic Endothelial cells response to VEGFC, 04hr00min, biol_rep2 (MM XIV - 12)
SRhi10015.GTGGCC.11667	0.354084	Fibroblast - Lymphatic, donor3
SRhi10013.GATCAG.11397	0.353797	Skeletal Muscle Satellite Cells, donor3
SRhi10012.GTGGCC.11418	0.353587	Fibroblast - Dermal, donor3
SRhi10004.GATCAG.11594	0.353557	Renal Glomerular Endothelial Cells, donor2
SRhi10063.GCCAAT.12519	0.353471	Lymphatic Endothelial cells response to VEGFC, 08hr00min, biol_rep3 (MM XXII - 16)
SRhi10005.GTTTCG.11421	0.353229	Keratinocyte - epidermal, donor3
SRhi10006.GAGTGG.11334	0.351898	Small Airway Epithelial Cells, donor2
SRhi10010.AGTTCC.11349	0.351746	Keratinocyte - epidermal, donor2
SRhi10002.AGTCAA.11263	0.351551	Endothelial Cells - Aortic, donor1
SRhi10012.TTAGGC.11262	0.351543	Chondrocyte - re diff, donor1
SRhi10013.CCGTCC.11518	0.351455	Renal Mesangial Cells, donor1
SRhi10063.TTAGGC.12515	0.351233	Lymphatic Endothelial cells response to VEGFC, 04hr00min, biol_rep3 (MM XXII - 12)
SRhi10006.TAGCTT.11396	0.351028	Smooth Muscle Cells - Colonic, donor3
SRhi10066.CAGATC.12666	0.350451	Saos-2 osteosarcoma treated with ascorbic acid and BGP to induce calcification, 01hr00min, biol_rep1 (A1 T4)
SRhi10011.GTTTCG.11700	0.349651	Mesenchymal Stem Cells - umbilical, donor3
SRhi10007.GTGGCC.11400	0.349046	Endothelial Cells - Umbilical vein, donor3
SRhi10015.CAGATC.11425	0.348639	Osteoblast - differentiated, donor3
SRhi10002.GTAGAG.11220	0.348107	Sebocyte, donor1
SRhi10013.GCCAAT.11218	0.347775	Mesenchymal Stem Cells - hepatic, donor0
SRhi10003.GAGTGG.11359	0.347667	Skeletal muscle cells differentiated into Myotubes - multinucleated, donor2
SRhi10009.GATCAG.11378	0.347613	Sebocyte, donor3
SRhi10014.GAGTGG.11335	0.347188	Smooth Muscle Cells - Prostate, donor2
SRhi10006.ATGTCA.11619	0.346891	Mesenchymal Stem Cells - umbilical, donor2
SRhi10004.GTGGCC.11413	0.346701	Endothelial Cells - Artery, donor3
SRhi10013.TGACCA.11268	0.346699	Fibroblast - Cardiac, donor1
SRhi10007.GTTTCG.11422	0.346399	Mammary Epithelial Cell, donor3
SRhi10003.GGTAGC.11367	0.346307	Smooth Muscle Cells - Umbilical Artery, donor2
SRhi10014.GGTAGC.11406	0.345967	Small Airway Epithelial Cells, donor3
SRhi10011.GAGTGG.11320	0.345955	Smooth Muscle Cells - Colonic, donor2
SRhi10012.CGTACG.11332	0.345543	Prostate Stromal Cells, donor2
SRhi10004.CGTACG.11354	0.345478	Osteoblast, donor2
SRhi10003.GGCTAC.10159	0.345059	spinal cord, adult, donor10252
SRhi10004.TGACCA.11264	0.344905	Endothelial Cells - Artery, donor1
SRhi10012.TGACCA.11245	0.344324	Fibroblast - Aortic Adventitial, donor1
SRhi10011.TTAGGC.11261	0.34383	Chondrocyte - de diff, donor1
SRhi10007.TAGCTT.11435	0.343463	Smooth Muscle Cells - Coronary Artery, donor3
SRhi10066.TGACCA.12675	0.343403	Saos-2 osteosarcoma treated with ascorbic acid and BGP to induce calcification, day04, biol_rep1 (A1 T13)
SRhi10008.CCGTCC.11280	0.343324	Preadipocyte - visceral, donor1
SRhi10066.TTAGGC.12875	0.343197	Saos-2 osteosarcoma treated with ascorbic acid and BGP to induce calcification, day28, biol_rep3 (A3 T17)
SRhi10014.ACTTGA.11404	0.34295	Prostate Epithelial Cells, donor3
SRhi10012.GATCAG.11430	0.342942	Skeletal Muscle Cells, donor3
SRhi10063.ACAGTG.12397	0.342906	Lymphatic Endothelial cells response to VEGFC, 08hr00min, biol_rep2 (MM XIV - 16)
SRhi10011.ACAGTG.11302	0.342687	Gingival epithelial cells, donor2 (GEA14)
SRhi10007.GCCAAT.11273	0.341989	Mammary Epithelial Cell, donor1
SRhi10011.GTGGCC.11417	0.341671	Fibroblast - Cardiac, donor3
SRhi10064.GATCAG.13194	0.341407	MCF7 breast cancer cell line response to HRG, 08hr, biol_rep3
SRhi10009.GTAGAG.11210	0.341282	Smooth Muscle Cells - Aortic, donor0
SRhi10011.CCGTCC.11517	0.341102	Renal Epithelial Cells, donor1
SRhi10007.TGACCA.11266	0.340175	Endothelial Cells - Thoracic, donor1
SRhi10064.ACTTGA.13128	0.339408	MCF7 breast cancer cell line response to HRG, 08hr, biol_rep2
SRhi10066.GCCAAT.12871	0.3394	Saos-2 osteosarcoma treated with ascorbic acid and BGP to induce calcification, day04, biol_rep3 (A3 T13)
SRhi10006.AGTCAA.11343	0.338649	Endothelial Cells - Thoracic, donor2
SRhi10009.CGTACG.11356	0.337327	Preadipocyte - subcutaneous, donor2
SRhi10064.ATCACG.13058	0.337304	MCF7 breast cancer cell line response to HRG, 04hr, biol_rep1
SRhi10005.GTCCGC.11290	0.337153	Smooth Muscle Cells - Umbilical Artery, donor1
SRhi10008.ACTTGA.11427	0.336129	Placental Epithelial Cells, donor3
SRhi10008.AGTCAA.11344	0.336115	Endothelial Cells - Vein, donor2
SRhi10004.GAGTGG.11358	0.336006	Skeletal Muscle Cells, donor2
SRhi10066.ACTTGA.12764	0.335855	Saos-2 osteosarcoma treated with ascorbic acid and BGP to induce calcification, 01hr00min, biol_rep2 (A2 T4)
SRhi10015.GGTAGC.14311	0.335784	Fibroblast - Aortic Adventitial, donor3 (nuclear fraction)
SRhi10004.GTGAAA.11671	0.334933	Alveolar Epithelial Cells, donor3
SRhi10063.TGACCA.12275	0.334813	Lymphatic Endothelial cells response to VEGFC, 08hr00min, biol_rep1 (MM XIX - 16)
SRhi10066.ACAGTG.12773	0.334616	Saos-2 osteosarcoma treated with ascorbic acid and BGP to induce calcification, day04, biol_rep2 (A2 T13)
SRhi10013.GTCCGC.11520	0.334444	Urothelial Cells, donor1
SRhi10007.AGTTCC.11348	0.3344	Hair Follicle Dermal Papilla Cells, donor2
SRhi10012.CCGTCC.11514	0.334368	Renal Glomerular Endothelial Cells, donor1
SRhi10009.TGACCA.11267	0.334002	Endothelial Cells - Vein, donor1
SRhi10009.AGTTCC.11604	0.333987	Hepatic Stellate Cells (lipocyte), donor2
SRhi10004.GTCCGC.11289	0.333927	Smooth Muscle Cells - Subclavian Artery, donor1
SRhi10013.CGTACG.11598	0.33348	Renal Mesangial Cells, donor2
SRhi10064.TTAGGC.13190	0.332474	MCF7 breast cancer cell line response to HRG, 04hr, biol_rep3
SRhi10064.CGATGT.13124	0.33232	MCF7 breast cancer cell line response to HRG, 04hr, biol_rep2
SRhi10064.ACAGTG.13118	0.332256	MCF7 breast cancer cell line response to HRG, 01hr20min, biol_rep2
SRhi10006.GATCAG.11676	0.332254	Renal Proximal Tubular Epithelial Cell, donor3
SRhi10007.GAGTGG.11360	0.332162	Smooth Muscle Cells - Aortic, donor2
SRhi10002.CAGATC.11547	0.332	Mesenchymal Stem Cells - amniotic membrane, donor1
SRhi10042.GAGTGG.3952.3953	0.331716	NA
SRhi10015.AGTTCC.11351	0.329643	Melanocyte - light, donor2
SRhi10037.AGTCAA.4535	0.328977	Embryonic Stem cell (nuclear)
SRhi10014.CCGTCC.11515	0.328947	Renal Proximal Tubular Epithelial Cell, donor1
SRhi10063.GTGAAA.13049	0.327908	MCF7 breast cancer cell line response to HRG, 00hr30min, biol_rep1
SRhi10002.GTGAAA.11475	0.327412	Adipocyte - omental, donor3
SRhi10002.TTAGGC.11533	0.327329	Amniotic Epithelial Cells, donor1
SRhi10012.GAGTGG.11363	0.326471	Smooth Muscle Cells - Coronary Artery, donor2
SRhi10013.ACTTGA.11429	0.325252	Preadipocyte - visceral, donor3
SRhi10064.TGACCA.13052	0.325181	MCF7 breast cancer cell line response to HRG, 01hr20min, biol_rep1
SRhi10064.GCCAAT.13184	0.324695	MCF7 breast cancer cell line response to HRG, 01hr20min, biol_rep3
SRhi10007.GTCCGC.11291	0.324543	Synoviocyte, donor1
SRhi10063.CAGATC.13031	0.323589	MCF7 breast cancer cell line response to EGF1, 00hr00min, biol_rep1
SRhi10009.TAGCTT.11436	0.323199	Smooth Muscle Cells - Internal Thoracic Artery, donor3
SRhi10014.GTAGAG.11286	0.32305	Smooth Muscle Cells - Coronary Artery, donor1
SRhi10003.GCCAAT.11272	0.323042	Keratinocyte - epidermal, donor1
SRhi10013.AGTCAA.11346	0.322432	Fibroblast - Dermal, donor2
SRhi10065.GTGAAA.12662	0.322295	Saos-2 osteosarcoma treated with ascorbic acid and BGP to induce calcification, 00hr00min, biol_rep1 (A1 T0)
SRhi10063.GTGGCC.13115	0.321828	MCF7 breast cancer cell line response to HRG, 00hr30min, biol_rep2
SRhi10008.GTGGCC.11416	0.321503	Endothelial Cells - Vein, donor3
SRhi10006.GTCCGC.11258	0.321328	Smooth Muscle Cells - Uterine, donor1
SRhi10063.ACTTGA.13097	0.320298	MCF7 breast cancer cell line response to EGF1, 00hr00min, biol_rep2
SRhi10003.GATCAG.11597	0.32005	Renal Epithelial Cells, donor2
SRhi10063.CCGTCC.13051	0.319665	MCF7 breast cancer cell line response to HRG, 01hr00min, biol_rep1
SRhi10065.GGTAGC.12870	0.319238	Saos-2 osteosarcoma treated with ascorbic acid and BGP to induce calcification, 24hr, biol_rep3 (A3 T12)
SRhi10065.CGTACG.12674	0.319078	Saos-2 osteosarcoma treated with ascorbic acid and BGP to induce calcification, 24hr, biol_rep1 (A1 T12)
SRhi10010.CGTACG.11357	0.31898	Preadipocyte - visceral, donor2
SRhi10037.AGTTCC.3902	0.318741	Embryonic Stem cell (cytosolic)
SRhi10015.GTAGAG.11287	0.318685	Smooth Muscle Cells - Internal Thoracic Artery, donor1
SRhi10063.AGTTCC.13114	0.318673	MCF7 breast cancer cell line response to HRG, 00hr15min, biol_rep2
SRhi10043.GTTTCG.4084	0.318666	iPS derived from Dermal Fibroblast (cytosolic)
SRhi10009.ACAGTG.14302	0.318553	Fibroblast - skin normal, donor2 (nuclear fraction)
SRhi10063.GATCAG.13163	0.318398	MCF7 breast cancer cell line response to EGF1, 00hr00min, biol_rep3
SRhi10037.CGTACG.3903	0.317626	Embryonic Stem cell (cytosolic)
SRhi10043.CGTACG.4542	0.317585	iPS derived from Dermal Fibroblast (nuclear)
SRhi10063.GTAGAG.13117	0.317362	MCF7 breast cancer cell line response to HRG, 01hr00min, biol_rep2
SRhi10063.ATGTCA.13180	0.317339	MCF7 breast cancer cell line response to HRG, 00hr15min, biol_rep3
SRhi10063.GTTTCG.13181	0.317014	MCF7 breast cancer cell line response to HRG, 00hr30min, biol_rep3
SRhi10063.GTCCGC.13183	0.316806	MCF7 breast cancer cell line response to HRG, 01hr00min, biol_rep3
SRhi10065.GTGGCC.12760	0.316729	Saos-2 osteosarcoma treated with ascorbic acid and BGP to induce calcification, 00hr00min, biol_rep2 (A2 T0)
SRhi10063.TAGCTT.13053	0.316539	MCF7 breast cancer cell line response to HRG, 01hr40min, biol_rep1
SRhi10004.GTAGAG.11282	0.315661	Skeletal muscle cells differentiated into Myotubes - multinucleated, donor1
SRhi10006.ACAGTG.11540	0.315634	Fibroblast - Mammary, donor1
SRhi10063.AGTCAA.13048	0.314987	MCF7 breast cancer cell line response to HRG, 00hr15min, biol_rep1
SRhi10065.AGTTCC.13269	0.314717	mesenchymal stem cells (adipose derived), adipogenic induction, day04, biol_rep2
SRhi10003.GTCCGC.11288	0.314299	Smooth Muscle Cells - Pulmonary Artery, donor1
SRhi10063.GGCTAC.13119	0.31415	MCF7 breast cancer cell line response to HRG, 01hr40min, biol_rep2
SRhi10012.TAGCTT.11438	0.313999	Smooth Muscle Cells - Subclavian Artery, donor3
SRhi10014.CGTACG.11595	0.313341	Renal Proximal Tubular Epithelial Cell, donor2
SRhi10012.GGTAGC.11401	0.31303	Fibroblast - Aortic Adventitial, donor3
SRhi10014.CGATGT.11259	0.312632	Adipocyte - subcutaneous, donor1
SRhi10065.AGTCAA.13268	0.31246	mesenchymal stem cells (adipose derived), adipogenic induction, day04, biol_rep1
SRhi10063.GGTAGC.13182	0.312197	MCF7 breast cancer cell line response to HRG, 00hr45min, biol_rep3
SRhi10065.ATGTCA.13270	0.312037	mesenchymal stem cells (adipose derived), adipogenic induction, day04, biol_rep3
SRhi10065.GTAGAG.13272	0.311908	mesenchymal stem cells (adipose derived), adipogenic induction, day08, biol_rep2
SRhi10012.ACTTGA.11428	0.31183	Preadipocyte - subcutaneous, donor3
SRhi10063.GAGTGG.13116	0.3118	MCF7 breast cancer cell line response to HRG, 00hr45min, biol_rep2
SRhi10015.CGATGT.11510	0.311165	Alveolar Epithelial Cells, donor1
SRhi10065.GTTTCG.12858	0.310913	Saos-2 osteosarcoma treated with ascorbic acid and BGP to induce calcification, 00hr00min, biol_rep3 (A3 T0)
SRhi10002.GCCAAT.11246	0.310208	Intestinal epithelial cells (polarized), donor1
SRhi10065.GTCCGC.13273	0.309993	mesenchymal stem cells (adipose derived), adipogenic induction, day08, biol_rep3
SRhi10013.GAGTGG.11364	0.309202	Smooth Muscle Cells - Internal Thoracic Artery, donor2
SRhi10065.GAGTGG.12772	0.308876	Saos-2 osteosarcoma treated with ascorbic acid and BGP to induce calcification, 24hr, biol_rep2 (A2 T12)
SRhi10014.TAGCTT.11439	0.308468	Smooth Muscle Cells - Umbilical Artery, donor3
SRhi10063.CTTGTA.13185	0.308062	MCF7 breast cancer cell line response to HRG, 01hr40min, biol_rep3
SRhi10004.GCCAAT.11251	0.307458	Keratinocyte - oral, donor1
SRhi10065.CCGTCC.13271	0.307341	mesenchymal stem cells (adipose derived), adipogenic induction, day08, biol_rep1
SRhi10011.AGTCAA.11326	0.30687	Fibroblast - Aortic Adventitial, donor2
SRhi10015.ATGTCA.11277	0.306722	Osteoblast, donor1
SRhi10015.GAGTGG.11365	0.306241	Smooth Muscle Cells - Pulmonary Artery, donor2
SRhi10065.ATCACG.13274	0.305835	mesenchymal stem cells (adipose derived), adipogenic induction, day12, biol_rep1
SRhi10043.GTGAAA.4080.4081	0.305787	NA
SRhi10063.CGTACG.13050	0.305674	MCF7 breast cancer cell line response to HRG, 00hr45min, biol_rep1
SRhi10003.CTTGTA.11613	0.305337	Amniotic Epithelial Cells, donor2
SRhi10003.GTGAAA.11408	0.305118	Adipocyte - subcutaneous, donor3
SRhi10065.CTTGTA.13267	0.304958	mesenchymal stem cells (adipose derived), adipogenic induction, day02, biol_rep3
SRhi10004.ATGTCA.11627	0.304341	Mesenchymal Stem Cells - amniotic membrane, donor2
SRhi10065.GGCTAC.13266	0.303119	mesenchymal stem cells (adipose derived), adipogenic induction, day02, biol_rep2
SRhi10065.TAGCTT.13265	0.302604	mesenchymal stem cells (adipose derived), adipogenic induction, day02, biol_rep1
SRhi10013.GGCTAC.11327	0.302277	Adipocyte - breast, donor2
SRhi10065.TTAGGC.13276	0.301989	mesenchymal stem cells (adipose derived), adipogenic induction, day12, biol_rep3
SRhi10005.GTGAAA.11694	0.301396	Amniotic Epithelial Cells, donor3
SRhi10043.GTAGAG.4082.4083	0.301352	NA
SRhi10065.CGATGT.13275	0.301039	mesenchymal stem cells (adipose derived), adipogenic induction, day12, biol_rep2
SRhi10006.ACTTGA.10160	0.300869	pineal gland, adult, donor10252
SRhi10015.GGCTAC.11336	0.300688	Adipocyte - subcutaneous, donor2
SRhi10043.GTGGCC.4540.4541	0.300021	NA
SRhi10006.CCGTCC.11468	0.299993	Preadipocyte - omental, donor1
SRhi10014.CAGATC.11462	0.299657	Nucleus Pulposus Cell, donor3
SRhi10065.GCCAAT.13261	0.299331	mesenchymal stem cells (adipose derived), adipogenic induction, 12hr00min, biol_rep3
SRhi10065.ACAGTG.13260	0.297532	mesenchymal stem cells (adipose derived), adipogenic induction, 12hr00min, biol_rep2
SRhi10010.GTGGCC.14332	0.296674	Fibroblast - Aortic Adventitial, donor2 (nuclear fraction)
SRhi10015.TAGCTT.11212	0.296309	Smooth Muscle Cells - Umbilical Artery, donor0
SRhi10065.TGACCA.13259	0.296108	mesenchymal stem cells (adipose derived), adipogenic induction, 12hr00min, biol_rep1
SRhi10012.CGATGT.11473	0.29586	Adipocyte - omental, donor1
SRhi10011.GGTAGC.11412	0.295034	Endothelial Cells - Aortic, donor3
SRhi10037.GGTAGC.3904	0.293927	Embryonic Stem cell (cytosolic)
SRhi10007.CGTACG.11328	0.293453	Preadipocyte - breast, donor2
SRhi10064.GGTAGC.13231	0.2924	mesenchymal stem cells (adipose derived), adipogenic induction, 00hr00min, biol_rep3
SRhi10007.CCGTCC.11279	0.291269	Preadipocyte - subcutaneous, donor1
SRhi10065.ACTTGA.13251	0.291168	mesenchymal stem cells (adipose derived), adipogenic induction, 02hr00min, biol_rep2
SRhi10007.ATGTCA.11402	0.290718	Mesothelial Cells, donor3
SRhi10014.ATGTCA.11276	0.290374	Osteoblast - differentiated, donor1
SRhi10065.CAGATC.13250	0.289703	mesenchymal stem cells (adipose derived), adipogenic induction, 02hr00min, biol_rep1
SRhi10065.GATCAG.13252	0.289537	mesenchymal stem cells (adipose derived), adipogenic induction, 02hr00min, biol_rep3
SRhi10004.CCGTCC.11278	0.288733	Placental Epithelial Cells, donor1
SRhi10064.CGTACG.13229	0.288111	mesenchymal stem cells (adipose derived), adipogenic induction, 00hr00min, biol_rep1
SRhi10037.ATGTCA.4536	0.287883	Embryonic Stem cell (nuclear)
SRhi10042.GGTAGC.4474.4483	0.287787	NA
SRhi10013.CGATGT.11476	0.287597	Adipocyte - perirenal, donor1
SRhi10007.CAGATC.11548	0.286838	Mesenchymal Stem Cells - Wharton's Jelly, donor1
SRhi10007.ACTTGA.10162	0.286564	pituitary gland, adult, donor10252
SRhi10011.CGTACG.11331	0.285371	Prostate Epithelial Cells, donor2
SRhi10064.GAGTGG.13230	0.281109	mesenchymal stem cells (adipose derived), adipogenic induction, 00hr00min, biol_rep2
SRhi10011.CGATGT.11376	0.279347	Adipocyte - breast, donor1
SRhi10003.CGTACG.11353	0.276648	Osteoblast - differentiated, donor2
SRhi10013.ATGTCA.11252	0.2763	Nucleus Pulposus Cell, donor1
SRhi10008.CGTACG.11329	0.27446	Preadipocyte - omental, donor2
SRhi10015.CCGTCC.11215	0.272072	Retinal Pigment Epithelial Cells, donor0
SRhi10014.GGCTAC.11474	0.270314	Adipocyte - omental, donor2
SRhi10008.CAGATC.11247	0.269462	Mesothelial Cells, donor1
SRhi10009.ACTTGA.14320	0.269385	Preadipocyte - breast, donor2 (nuclear fraction)
SRhi10012.GCCAAT.11217	0.269311	Mesenchymal Stem Cells - adipose, donor0
SRhi10010.ACTTGA.11403	0.269123	Preadipocyte - omental, donor3
SRhi10006.CAGATC.11219	0.26738	Mesenchymal Stem Cells - Vertebral, donor1
SRhi10043.GTCCGC.4538.4539	0.267272	NA
SRhi10037.GAGTGG.4537	0.2668	Embryonic Stem cell (nuclear)
SRhi10013.GGTAGC.11464	0.264991	Mesenchymal Stem Cells - bone marrow, donor4
SRhi10008.ACAGTG.11250	0.264409	Fibroblast - Pulmonary Artery, donor1
SRhi10014.GCCAAT.11214	0.262286	Mesenchymal Stem Cells - umbilical, donor0
SRhi10015.GATCAG.14314	0.255245	Smooth Muscle Cells - Aortic, donor0 (nuclear fraction)
SRhi10002.GTTTCG.11701	0.253287	Fibroblast - Mammary, donor3
SRhi10011.ACTTGA.11469	0.250625	Preadipocyte - perirenal, donor1
SRhi10004.TTAGGC.11248	0.24898	Anulus Pulposus Cell, donor1
SRhi10004.CTTGTA.11463	0.244127	Anulus Pulposus Cell, donor2
SRhi10006.CGTACG.11355	0.242405	Placental Epithelial Cells, donor2
SRhi10012.ACAGTG.12626	0.237727	H9 Embryonic Stem cells, biol_rep1 (H9ES-1)
SRhi10009.CCGTCC.11253	0.236261	Prostate Epithelial Cells (polarized), donor1
SRhi10009.GGCTAC.11216	0.229756	Urothelial Cells, donor0

## Sheet: B
ID	Spearman_cor_value	sample_desc
SRhi10066.CTTGTA.11705	0.757051	CD19+ B Cells, donor3
SRhi10066.GGCTAC.11624	0.750001	CD19+ B Cells, donor2
SRhi10066.TAGCTT.11544	0.74391	CD19+ B Cells, donor1
SRhi10009.TTAGGC.11225	0.71156	CD4+ T Cells, donor1
SRhi10009.CTTGTA.11306	0.699223	CD4+ T Cells, donor2
SRhi10010.TTAGGC.11226	0.69627	CD8+ T Cells, donor1
SRhi10011.GTGAAA.11383	0.680548	CD8+ T Cells, donor3
SRhi10010.GTGAAA.11382	0.673638	CD4+ T Cells, donor3
SRhi10010.CTTGTA.11307	0.672289	CD8+ T Cells, donor2
SRhi10003.CCGTCC.11231	0.668776	Peripheral Blood Mononuclear Cells, donor1
SRhi10005.ACTTGA.11388	0.662962	Peripheral Blood Mononuclear Cells, donor3
SRhi10008.TTAGGC.11224	0.662768	CD14+ Monocytes, donor1
SRhi10013.GTTTCG.11311	0.659041	Natural Killer Cells, donor2
SRhi10009.GTGAAA.11381	0.658664	CD14+ Monocytes, donor3
SRhi10011.CAGATC.11387	0.656596	Natural Killer Cells, donor3
SRhi10009.AGTCAA.11310	0.653981	CD14+ monocyte derived endothelial progenitor cells, donor2
SRhi10005.CGTACG.11312	0.65373	Peripheral Blood Mononuclear Cells, donor2
SRhi10008.CTTGTA.11305	0.651419	CD14+ Monocytes, donor2
SRhi10084.CCGTCC.4534	0.648624	CD19+ B Lymphocytes (cytosolic)
SRhi10009.GTGGCC.11386	0.641757	CD14+ monocyte derived endothelial progenitor cells, donor3
SRhi10010.TGACCA.11229	0.636593	CD14+ monocyte derived endothelial progenitor cells, donor1
SRhi10084.GTAGAG.4533	0.628015	CD19+ B Lymphocytes (nuclear)
SRhi10002.TGACCA.11227	0.622481	Dendritic Cells - monocyte immature derived, donor1
SRhi10006.GCCAAT.11232	0.611958	Macrophage - monocyte derived, donor1
SRhi10064.CAGATC.11857	0.611042	CD14+ monocytes - treated with BCG, donor4
SRhi10002.GTGGCC.11384	0.608838	Dendritic Cells - monocyte immature derived, donor3
SRhi10006.GTTTCG.11389	0.58975	Macrophage - monocyte derived, donor3
SRhi10042.AGTCAA.3997	0.573399	CD3+ T Lymphocytes (cytosolic)
SRhi10012.ATGTCA.11233	0.571012	Neutrophils, donor1
SRhi10015.CTTGTA.11308	0.569756	Dendritic Cells - monocyte immature derived, donor2
SRhi10013.CAGATC.11390	0.564248	Neutrophils, donor3
SRhi10042.AGTTCC.4475	0.560216	CD3+ T Lymphocytes (nuclear)
SRhi10066.GTAGAG.13554	0.558121	COBL-a rinderpest infection, 00hr, biol_rep2
SRhi10066.GGTAGC.13576	0.555692	COBL-a rinderpest(-C) infection, 24hr, biol_rep3
SRhi10066.GAGTGG.13575	0.554852	COBL-a rinderpest(-C) infection, 24hr, biol_rep2
SRhi10066.GTCCGC.13555	0.554097	COBL-a rinderpest infection, 00hr, biol_rep3
SRhi10066.CGTACG.13574	0.552348	COBL-a rinderpest(-C) infection, 24hr, biol_rep1
SRhi10012.AGTTCC.11313	0.551151	Macrophage - monocyte derived, donor2
SRhi10066.GTTTCG.13564	0.546282	COBL-a rinderpest infection, 24hr, biol_rep3
SRhi10066.GTGGCC.13563	0.544424	COBL-a rinderpest infection, 24hr, biol_rep2
SRhi10066.GTGAAA.13562	0.540591	COBL-a rinderpest infection, 24hr, biol_rep1
SRhi10066.CCGTCC.13553	0.539025	COBL-a rinderpest infection, 00hr, biol_rep1
SRhi10008.GCCAAT.11487	0.537321	Mast cell - stimulated, donor1
SRhi10015.GTTTCG.11314	0.531016	Neutrophils, donor2
SRhi10066.AGTTCC.11603	0.523592	Hepatocyte, donor2
SRhi10014.AGTTCC.11566	0.517775	Mast cell, donor3
SRhi10066.AGTCAA.11523	0.516027	Hepatocyte, donor1
SRhi10008.GTTTCG.11567	0.507619	Mast cell, donor4
SRhi10009.GCCAAT.11565	0.50642	Mast cell, donor2
SRhi10002.GCCAAT.11246	0.487645	Intestinal epithelial cells (polarized), donor1
SRhi10009.GTTTCG.11423	0.467065	Melanocyte - light, donor3
SRhi10063.CCGTCC.13051	0.466539	MCF7 breast cancer cell line response to HRG, 01hr00min, biol_rep1
SRhi10063.CGTACG.13050	0.466316	MCF7 breast cancer cell line response to HRG, 00hr45min, biol_rep1
SRhi10063.GTGAAA.13049	0.464364	MCF7 breast cancer cell line response to HRG, 00hr30min, biol_rep1
SRhi10064.ATCACG.13058	0.462698	MCF7 breast cancer cell line response to HRG, 04hr, biol_rep1
SRhi10063.GGCTAC.13119	0.462047	MCF7 breast cancer cell line response to HRG, 01hr40min, biol_rep2
SRhi10063.GAGTGG.13116	0.461755	MCF7 breast cancer cell line response to HRG, 00hr45min, biol_rep2
SRhi10009.CCGTCC.11253	0.461156	Prostate Epithelial Cells (polarized), donor1
SRhi10064.TTAGGC.13190	0.460481	MCF7 breast cancer cell line response to HRG, 04hr, biol_rep3
SRhi10064.ACTTGA.13128	0.460226	MCF7 breast cancer cell line response to HRG, 08hr, biol_rep2
SRhi10064.ACAGTG.13118	0.459447	MCF7 breast cancer cell line response to HRG, 01hr20min, biol_rep2
SRhi10066.ATGTCA.11684	0.458938	Hepatocyte, donor3
SRhi10063.GTCCGC.13183	0.458284	MCF7 breast cancer cell line response to HRG, 01hr00min, biol_rep3
SRhi10063.GTAGAG.13117	0.457882	MCF7 breast cancer cell line response to HRG, 01hr00min, biol_rep2
SRhi10063.GTGGCC.13115	0.457618	MCF7 breast cancer cell line response to HRG, 00hr30min, biol_rep2
SRhi10010.GCCAAT.11274	0.457502	Melanocyte - light, donor1
SRhi10063.TAGCTT.13053	0.457111	MCF7 breast cancer cell line response to HRG, 01hr40min, biol_rep1
SRhi10063.CAGATC.13031	0.456818	MCF7 breast cancer cell line response to EGF1, 00hr00min, biol_rep1
SRhi10063.AGTTCC.13114	0.455828	MCF7 breast cancer cell line response to HRG, 00hr15min, biol_rep2
SRhi10063.GGTAGC.13182	0.45577	MCF7 breast cancer cell line response to HRG, 00hr45min, biol_rep3
SRhi10064.TGACCA.13052	0.455373	MCF7 breast cancer cell line response to HRG, 01hr20min, biol_rep1
SRhi10013.TTAGGC.12240	0.455125	chorionic membrane cells, donor3
SRhi10063.GTTTCG.13181	0.454747	MCF7 breast cancer cell line response to HRG, 00hr30min, biol_rep3
SRhi10064.CGATGT.13124	0.453917	MCF7 breast cancer cell line response to HRG, 04hr, biol_rep2
SRhi10063.ATGTCA.13180	0.452976	MCF7 breast cancer cell line response to HRG, 00hr15min, biol_rep3
SRhi10063.CTTGTA.13185	0.452725	MCF7 breast cancer cell line response to HRG, 01hr40min, biol_rep3
SRhi10063.GATCAG.13163	0.451805	MCF7 breast cancer cell line response to EGF1, 00hr00min, biol_rep3
SRhi10063.AGTCAA.13048	0.451316	MCF7 breast cancer cell line response to HRG, 00hr15min, biol_rep1
SRhi10064.GATCAG.13194	0.451047	MCF7 breast cancer cell line response to HRG, 08hr, biol_rep3
SRhi10064.GCCAAT.13184	0.449392	MCF7 breast cancer cell line response to HRG, 01hr20min, biol_rep3
SRhi10063.ACTTGA.13097	0.444872	MCF7 breast cancer cell line response to EGF1, 00hr00min, biol_rep2
SRhi10005.GTTTCG.11421	0.443744	Keratinocyte - epidermal, donor3
SRhi10066.CGATGT.12777	0.434172	Saos-2 osteosarcoma treated with ascorbic acid and BGP to induce calcification, day28, biol_rep2 (A2 T17)
SRhi10066.ATCACG.12679	0.432944	Saos-2 osteosarcoma treated with ascorbic acid and BGP to induce calcification, day28, biol_rep1 (A1 T17)
SRhi10006.AGTTCC.11379	0.432148	Gingival epithelial cells, donor3 (GEA15)
SRhi10015.AGTTCC.11351	0.427412	Melanocyte - light, donor2
SRhi10003.TGACCA.11207	0.418317	Endothelial Cells - Aortic, donor0
SRhi10005.TGACCA.11236	0.414917	Endothelial Cells - Lymphatic, donor1
SRhi10066.TTAGGC.12875	0.410877	Saos-2 osteosarcoma treated with ascorbic acid and BGP to induce calcification, day28, biol_rep3 (A3 T17)
SRhi10066.GATCAG.12862	0.405534	Saos-2 osteosarcoma treated with ascorbic acid and BGP to induce calcification, 01hr00min, biol_rep3 (A3 T4)
SRhi10002.GATCAG.11516	0.40472	Renal Cortical Epithelial Cells, donor1
SRhi10066.CAGATC.12666	0.402557	Saos-2 osteosarcoma treated with ascorbic acid and BGP to induce calcification, 01hr00min, biol_rep1 (A1 T4)
SRhi10010.AGTCAA.11587	0.399938	Esophageal Epithelial Cells, donor2
SRhi10006.GAGTGG.11334	0.398634	Small Airway Epithelial Cells, donor2
SRhi10066.TGACCA.12675	0.397557	Saos-2 osteosarcoma treated with ascorbic acid and BGP to induce calcification, day04, biol_rep1 (A1 T13)
SRhi10003.GTGGCC.11340	0.397085	Endothelial Cells - Aortic, donor2
SRhi10005.CGATGT.11441	0.396718	Tracheal Epithelial Cells, donor3
SRhi10010.GAGTGG.11362	0.396033	Smooth Muscle Cells - Carotid, donor2
SRhi10002.AGTCAA.11263	0.395585	Endothelial Cells - Aortic, donor1
SRhi10005.GTGGCC.11393	0.394317	Endothelial Cells - Lymphatic, donor3
SRhi10004.TGACCA.11264	0.394139	Endothelial Cells - Artery, donor1
SRhi10010.GGTAGC.11600	0.392542	Urothelial Cells, donor2
SRhi10011.GGTAGC.11412	0.390563	Endothelial Cells - Aortic, donor3
SRhi10007.GCCAAT.11273	0.389874	Mammary Epithelial Cell, donor1
SRhi10007.TGACCA.11266	0.389355	Endothelial Cells - Thoracic, donor1
SRhi10066.ACTTGA.12764	0.388692	Saos-2 osteosarcoma treated with ascorbic acid and BGP to induce calcification, 01hr00min, biol_rep2 (A2 T4)
SRhi10066.GCCAAT.12871	0.387944	Saos-2 osteosarcoma treated with ascorbic acid and BGP to induce calcification, day04, biol_rep3 (A3 T13)
SRhi10010.AGTTCC.11349	0.387332	Keratinocyte - epidermal, donor2
SRhi10004.AGTCAA.11317	0.386183	Endothelial Cells - Lymphatic, donor2
SRhi10066.ACAGTG.12773	0.385932	Saos-2 osteosarcoma treated with ascorbic acid and BGP to induce calcification, day04, biol_rep2 (A2 T13)
SRhi10013.AGTTCC.11350	0.385731	Mammary Epithelial Cell, donor2
SRhi10002.CTTGTA.11590	0.384525	Alveolar Epithelial Cells, donor2
SRhi10007.CTTGTA.11591	0.384131	Bronchial Epithelial Cell, donor2
SRhi10014.ACTTGA.11404	0.382746	Prostate Epithelial Cells, donor3
SRhi10003.GCCAAT.11272	0.3825	Keratinocyte - epidermal, donor1
SRhi10003.GATCAG.11597	0.382026	Renal Epithelial Cells, donor2
SRhi10011.TAGCTT.11437	0.377254	Smooth Muscle Cells - Pulmonary Artery, donor3
SRhi10043.GTTTCG.4084	0.376965	iPS derived from Dermal Fibroblast (cytosolic)
SRhi10007.GATCAG.11608	0.376491	Retinal Pigment Epithelial Cells, donor2
SRhi10007.GTAGAG.11256	0.376322	Small Airway Epithelial Cells, donor1
SRhi10006.GATCAG.11676	0.375891	Renal Proximal Tubular Epithelial Cell, donor3
SRhi10006.AGTCAA.11343	0.375252	Endothelial Cells - Thoracic, donor2
SRhi10012.CAGATC.11424	0.374682	Neural stem cells, donor3
SRhi10011.CCGTCC.11517	0.374143	Renal Epithelial Cells, donor1
SRhi10009.TGACCA.11267	0.374115	Endothelial Cells - Vein, donor1
SRhi10014.GGTAGC.11406	0.373066	Small Airway Epithelial Cells, donor3
SRhi10011.ACAGTG.11302	0.372535	Gingival epithelial cells, donor2 (GEA14)
SRhi10002.ACAGTG.11269	0.372309	Fibroblast - Dermal, donor1
SRhi10014.GATCAG.14317	0.370843	Small Airway Epithelial Cells, donor3 (nuclear fraction)
SRhi10003.AGTCAA.11341	0.370273	Endothelial Cells - Artery, donor2
SRhi10009.GATCAG.11378	0.370041	Sebocyte, donor3
SRhi10006.GTGGCC.11414	0.369129	Endothelial Cells - Microvascular, donor3
SRhi10008.TGACCA.11243	0.369037	Endothelial Cells - Umbilical vein, donor1
SRhi10011.AGTTCC.11607	0.368756	Keratocytes, donor2
SRhi10014.CCGTCC.11515	0.368129	Renal Proximal Tubular Epithelial Cell, donor1
SRhi10002.GAGTGG.11301	0.367595	Sebocyte, donor2
SRhi10014.CGTACG.11595	0.366362	Renal Proximal Tubular Epithelial Cell, donor2
SRhi10004.GTGGCC.11413	0.365985	Endothelial Cells - Artery, donor3
SRhi10008.GTGGCC.11416	0.364969	Endothelial Cells - Vein, donor3
SRhi10043.GTGAAA.4080.4081	0.364914	NA
SRhi10065.GTGAAA.12662	0.36096	Saos-2 osteosarcoma treated with ascorbic acid and BGP to induce calcification, 00hr00min, biol_rep1 (A1 T0)
SRhi10007.GTTTCG.11422	0.360559	Mammary Epithelial Cell, donor3
SRhi10065.GGTAGC.12870	0.360328	Saos-2 osteosarcoma treated with ascorbic acid and BGP to induce calcification, 24hr, biol_rep3 (A3 T12)
SRhi10009.GTAGAG.11210	0.359725	Smooth Muscle Cells - Aortic, donor0
SRhi10005.GGTAGC.11612	0.358955	Trabecular Meshwork Cells, donor2
SRhi10007.GTGGCC.11400	0.358298	Endothelial Cells - Umbilical vein, donor3
SRhi10004.GATCAG.11594	0.358292	Renal Glomerular Endothelial Cells, donor2
SRhi10065.CGTACG.12674	0.357494	Saos-2 osteosarcoma treated with ascorbic acid and BGP to induce calcification, 24hr, biol_rep1 (A1 T12)
SRhi10014.ACAGTG.11521	0.355602	Hepatic Sinusoidal Endothelial Cells, donor1
SRhi10012.GTGGCC.11418	0.354684	Fibroblast - Dermal, donor3
SRhi10065.GAGTGG.12772	0.354392	Saos-2 osteosarcoma treated with ascorbic acid and BGP to induce calcification, 24hr, biol_rep2 (A2 T12)
SRhi10003.ACAGTG.11237	0.353263	Fibroblast - Gingival, donor1
SRhi10012.TTAGGC.11262	0.353002	Chondrocyte - re diff, donor1
SRhi10008.GTGAAA.11453	0.35281	Bronchial Epithelial Cell, donor4
SRhi10043.GTAGAG.4082.4083	0.352574	NA
SRhi10004.GTGAAA.11671	0.351623	Alveolar Epithelial Cells, donor3
SRhi10013.AGTCAA.11346	0.35121	Fibroblast - Dermal, donor2
SRhi10013.GTGGCC.11394	0.351159	Fibroblast - Gingival, donor3
SRhi10014.GTTTCG.11352	0.350749	Neural stem cells, donor2
SRhi10007.TTAGGC.11511	0.350667	Bronchial Epithelial Cell, donor1
SRhi10002.GTAGAG.11220	0.350249	Sebocyte, donor1
SRhi10008.AGTCAA.11344	0.349285	Endothelial Cells - Vein, donor2
SRhi10063.CGATGT.12393	0.349214	Lymphatic Endothelial cells response to VEGFC, 04hr00min, biol_rep2 (MM XIV - 12)
SRhi10003.GTTTCG.11395	0.348799	Fibroblast - Periodontal Ligament, donor3
SRhi10010.CAGATC.11398	0.348576	Myoblast, donor3
SRhi10012.CCGTCC.11514	0.348096	Renal Glomerular Endothelial Cells, donor1
SRhi10065.GTTTCG.12858	0.348031	Saos-2 osteosarcoma treated with ascorbic acid and BGP to induce calcification, 00hr00min, biol_rep3 (A3 T0)
SRhi10006.GGTAGC.11369	0.347877	Tracheal Epithelial Cells, donor2
SRhi10065.GTGGCC.12760	0.347603	Saos-2 osteosarcoma treated with ascorbic acid and BGP to induce calcification, 00hr00min, biol_rep2 (A2 T0)
SRhi10004.AGTTCC.11319	0.34727	Fibroblast - Periodontal Ligament, donor2
SRhi10043.CGTACG.4542	0.346624	iPS derived from Dermal Fibroblast (nuclear)
SRhi10011.TGACCA.11507	0.345267	Esophageal Epithelial Cells, donor1
SRhi10005.GCCAAT.11527	0.345065	Keratocytes, donor1
SRhi10062.GTGGCC.12386	0.344385	Lymphatic Endothelial cells response to VEGFC, 01hr00min, biol_rep2 (MM XIV - 5)
SRhi10015.CGTACG.11528	0.343933	Retinal Pigment Epithelial Cells, donor1
SRhi10008.GTAGAG.11283	0.343764	Smooth Muscle Cells - Aortic, donor1
SRhi10008.GAGTGG.11361	0.342956	Smooth Muscle Cells - Brachiocephalic, donor2
SRhi10007.AGTCAA.11324	0.341346	Endothelial Cells - Umbilical vein, donor2
SRhi10043.GTGGCC.4540.4541	0.341282	NA
SRhi10005.TTAGGC.11500	0.340968	Astrocyte - cerebellum, donor1
SRhi10062.GAGTGG.12389	0.340865	Lymphatic Endothelial cells response to VEGFC, 02hr00min, biol_rep2 (MM XIV - 8)
SRhi10063.ATCACG.12271	0.339504	Lymphatic Endothelial cells response to VEGFC, 04hr00min, biol_rep1 (MM XIX - 12)
SRhi10002.TAGCTT.11433	0.339442	Smooth Muscle Cells - Brachiocephalic, donor3
SRhi10005.GTAGAG.11281	0.338572	Skeletal Muscle Cells, donor1
SRhi10013.CGTACG.11598	0.336679	Renal Mesangial Cells, donor2
SRhi10002.ATGTCA.11573	0.336175	Meningeal Cells, donor2
SRhi10015.GTGAAA.11687	0.335729	Corneal Epithelial Cells, donor3
SRhi10003.TTAGGC.12237	0.335603	amniotic membrane cells, donor3
SRhi10008.CAGATC.11247	0.335564	Mesothelial Cells, donor1
SRhi10006.CTTGTA.11316	0.335541	Astrocyte - cerebral cortex, donor2
SRhi10062.GTAGAG.12382	0.335109	Lymphatic Endothelial cells response to VEGFC, 00hr00min, biol_rep2 (MM XIV - 1)
SRhi10002.CCGTCC.11491	0.33503	Pericytes, donor1
SRhi10006.GTGAAA.11661	0.33467	Astrocyte - cerebellum, donor3
SRhi10012.CTTGTA.11339	0.334022	Chondrocyte - re diff, donor2
SRhi10006.TGACCA.11265	0.332556	Endothelial Cells - Microvascular, donor1
SRhi10062.GTCCGC.12504	0.332143	Lymphatic Endothelial cells response to VEGFC, 00hr00min, biol_rep3 (MM XXII - 1)
SRhi10063.ACAGTG.12397	0.331484	Lymphatic Endothelial cells response to VEGFC, 08hr00min, biol_rep2 (MM XIV - 16)
SRhi10015.TTAGGC.11526	0.331444	Corneal Epithelial Cells, donor1
SRhi10007.ATGTCA.11402	0.331228	Mesothelial Cells, donor3
SRhi10062.GGTAGC.12511	0.330837	Lymphatic Endothelial cells response to VEGFC, 02hr00min, biol_rep3 (MM XXII - 8)
SRhi10062.GTGAAA.12264	0.330645	Lymphatic Endothelial cells response to VEGFC, 01hr00min, biol_rep1 (MM XIX - 5)
SRhi10063.GCCAAT.12519	0.330322	Lymphatic Endothelial cells response to VEGFC, 08hr00min, biol_rep3 (MM XXII - 16)
SRhi10012.AGTCAA.11345	0.330189	Fibroblast - Cardiac, donor2
SRhi10062.GTTTCG.12508	0.330003	Lymphatic Endothelial cells response to VEGFC, 01hr00min, biol_rep3 (MM XXII - 5)
SRhi10043.GTCCGC.4538.4539	0.329988	NA
SRhi10011.CGTACG.11331	0.329811	Prostate Epithelial Cells, donor2
SRhi10007.GTGAAA.11392	0.329722	Astrocyte - cerebral cortex, donor3
SRhi10013.GTCCGC.11520	0.329423	Urothelial Cells, donor1
SRhi10002.GGCTAC.11466	0.328102	Smooth Muscle Cells - Uterine, donor3
SRhi10015.CGATGT.11510	0.327981	Alveolar Epithelial Cells, donor1
SRhi10062.CCGTCC.12260	0.327337	Lymphatic Endothelial cells response to VEGFC, 00hr00min, biol_rep1 (MM XIX - 1)
SRhi10010.GTAGAG.11284	0.327063	Smooth Muscle Cells - Brachiocephalic, donor1
SRhi10014.TTAGGC.11242	0.327053	Ciliary Epithelial Cells, donor1
SRhi10003.CAGATC.11536	0.326209	Mesenchymal Stem Cells - bone marrow, donor1
SRhi10014.CTTGTA.11606	0.32609	Corneal Epithelial Cells, donor2
SRhi10007.ACAGTG.11238	0.325074	Fibroblast - Periodontal Ligament, donor1
SRhi10009.TAGCTT.11436	0.324626	Smooth Muscle Cells - Internal Thoracic Artery, donor3
SRhi10013.GTGAAA.11411	0.324529	Chondrocyte - re diff, donor3
SRhi10004.GGTAGC.11368	0.323797	Synoviocyte, donor2
SRhi10008.AGTTCC.11601	0.323775	Hepatic Sinusoidal Endothelial Cells, donor2
SRhi10002.GGTAGC.11366	0.322941	Smooth Muscle Cells - Subclavian Artery, donor2
SRhi10065.ATCACG.13274	0.322924	mesenchymal stem cells (adipose derived), adipogenic induction, day12, biol_rep1
SRhi10006.ACTTGA.10160	0.322661	pineal gland, adult, donor10252
SRhi10065.CGATGT.13275	0.321868	mesenchymal stem cells (adipose derived), adipogenic induction, day12, biol_rep2
SRhi10015.AGTCAA.11347	0.321514	Fibroblast - Lung, donor2
SRhi10002.CAGATC.11547	0.321387	Mesenchymal Stem Cells - amniotic membrane, donor1
SRhi10063.TTAGGC.12515	0.3205	Lymphatic Endothelial cells response to VEGFC, 04hr00min, biol_rep3 (MM XXII - 12)
SRhi10065.TTAGGC.13276	0.319563	mesenchymal stem cells (adipose derived), adipogenic induction, day12, biol_rep3
SRhi10003.GTCCGC.11288	0.319496	Smooth Muscle Cells - Pulmonary Artery, donor1
SRhi10008.CCGTCC.11280	0.319386	Preadipocyte - visceral, donor1
SRhi10009.CAGATC.11629	0.319385	Multipotent Cord Blood Unrestricted Somatic Stem Cells, donor2
SRhi10012.TGACCA.11245	0.317551	Fibroblast - Aortic Adventitial, donor1
SRhi10062.CGTACG.12267	0.317288	Lymphatic Endothelial cells response to VEGFC, 02hr00min, biol_rep1 (MM XIX - 8)
SRhi10010.TAGCTT.11465	0.316812	Smooth Muscle Cells - Prostate, donor3
SRhi10003.GGCTAC.10159	0.31621	spinal cord, adult, donor10252
SRhi10004.GAGTGG.11358	0.315987	Skeletal Muscle Cells, donor2
SRhi10005.GAGTGG.11321	0.315373	Skeletal Muscle Satellite Cells, donor2
SRhi10002.GTCCGC.11257	0.315037	Smooth Muscle Cells - Prostate, donor1
SRhi10004.ACAGTG.11270	0.314882	Fibroblast - Lung, donor1
SRhi10008.GTCCGC.11532	0.314535	Trabecular Meshwork Cells, donor1
SRhi10009.GAGTGG.11315	0.313419	Smooth Muscle Cells - Brain Vascular, donor2
SRhi10002.AGTTCC.11586	0.313171	Fibroblast - Lymphatic, donor2
SRhi10003.ATGTCA.11617	0.31311	Mesenchymal Stem Cells - adipose, donor2
SRhi10003.AGTTCC.11620	0.313002	Fibroblast - Mammary, donor2
SRhi10065.GTAGAG.13272	0.31297	mesenchymal stem cells (adipose derived), adipogenic induction, day08, biol_rep2
SRhi10007.TAGCTT.11435	0.312454	Smooth Muscle Cells - Coronary Artery, donor3
SRhi10015.TGACCA.11531	0.311841	Fibroblast - Conjunctival, donor1
SRhi10009.CGTACG.11356	0.311144	Preadipocyte - subcutaneous, donor2
SRhi10004.GGCTAC.11440	0.310664	Synoviocyte, donor3
SRhi10013.CCGTCC.11518	0.310613	Renal Mesangial Cells, donor1
SRhi10011.GCCAAT.11493	0.310101	Meningeal Cells, donor1
SRhi10008.GATCAG.11498	0.310038	Schwann Cells, donor1
SRhi10063.TGACCA.12275	0.309959	Lymphatic Endothelial cells response to VEGFC, 08hr00min, biol_rep1 (MM XIX - 16)
SRhi10013.CTTGTA.11323	0.309642	Ciliary Epithelial Cells, donor2
SRhi10065.GTCCGC.13273	0.30954	mesenchymal stem cells (adipose derived), adipogenic induction, day08, biol_rep3
SRhi10002.ACTTGA.11426	0.309437	Osteoblast, donor3
SRhi10004.TAGCTT.11512	0.308377	Smooth Muscle Cells - Bronchial, donor1
SRhi10010.CCGTCC.11254	0.308368	Prostate Stromal Cells, donor1
SRhi10014.GTGAAA.11399	0.30765	Ciliary Epithelial Cells, donor3
SRhi10003.GAGTGG.11359	0.307079	Skeletal muscle cells differentiated into Myotubes - multinucleated, donor2
SRhi10003.ACTTGA.11249	0.306237	Pancreatic stromal cells, donor1
SRhi10012.GGTAGC.11401	0.305585	Fibroblast - Aortic Adventitial, donor3
SRhi10014.CGATGT.11259	0.305553	Adipocyte - subcutaneous, donor1
SRhi10010.GTTTCG.11697	0.305522	Mesenchymal Stem Cells - bone marrow, donor3
SRhi10008.ATGTCA.11549	0.304553	Multipotent Cord Blood Unrestricted Somatic Stem Cells, donor1
SRhi10006.ACAGTG.11540	0.30411	Fibroblast - Mammary, donor1
SRhi10004.GTCCGC.11289	0.303923	Smooth Muscle Cells - Subclavian Artery, donor1
SRhi10010.CGTACG.11357	0.303843	Preadipocyte - visceral, donor2
SRhi10007.GTCCGC.11291	0.303412	Synoviocyte, donor1
SRhi10002.GTGAAA.11475	0.302779	Adipocyte - omental, donor3
SRhi10004.GTTTCG.11420	0.302478	Hair Follicle Dermal Papilla Cells, donor3
SRhi10007.CAGATC.11548	0.301742	Mesenchymal Stem Cells - Wharton's Jelly, donor1
SRhi10004.CGTACG.11354	0.301339	Osteoblast, donor2
SRhi10014.AGTCAA.11318	0.301151	Fibroblast - Gingival, donor2
SRhi10012.GTAGAG.11285	0.300865	Smooth Muscle Cells - Carotid, donor1
SRhi10002.TTAGGC.11533	0.300733	Amniotic Epithelial Cells, donor1
SRhi10015.CAGATC.11425	0.29975	Osteoblast - differentiated, donor3
SRhi10065.CCGTCC.13271	0.299609	mesenchymal stem cells (adipose derived), adipogenic induction, day08, biol_rep1
SRhi10015.GCCAAT.11537	0.299461	Mesenchymal Stem Cells - adipose, donor1
SRhi10008.ACTTGA.11427	0.299007	Placental Epithelial Cells, donor3
SRhi10065.AGTTCC.13269	0.298968	mesenchymal stem cells (adipose derived), adipogenic induction, day04, biol_rep2
SRhi10003.TAGCTT.11391	0.298804	Smooth Muscle Cells - Brain Vascular, donor3
SRhi10006.TTAGGC.11235	0.298591	Astrocyte - cerebral cortex, donor1
SRhi10003.GGTAGC.11367	0.298183	Smooth Muscle Cells - Umbilical Artery, donor2
SRhi10065.ATGTCA.13270	0.297878	mesenchymal stem cells (adipose derived), adipogenic induction, day04, biol_rep3
SRhi10012.GTTTCG.11322	0.296485	Myoblast, donor2
SRhi10004.CAGATC.11538	0.296414	Mesenchymal Stem Cells - hepatic, donor1
SRhi10010.GTGGCC.14332	0.296358	Fibroblast - Aortic Adventitial, donor2 (nuclear fraction)
SRhi10004.CCGTCC.11278	0.29634	Placental Epithelial Cells, donor1
SRhi10011.AGTCAA.11326	0.296274	Fibroblast - Aortic Adventitial, donor2
SRhi10004.ATGTCA.11627	0.296156	Mesenchymal Stem Cells - amniotic membrane, donor2
SRhi10007.GAGTGG.11360	0.295759	Smooth Muscle Cells - Aortic, donor2
SRhi10004.GTAGAG.11282	0.295598	Skeletal muscle cells differentiated into Myotubes - multinucleated, donor1
SRhi10013.GGCTAC.11327	0.295521	Adipocyte - breast, donor2
SRhi10006.GTCCGC.11258	0.295031	Smooth Muscle Cells - Uterine, donor1
SRhi10014.GTGGCC.11419	0.294234	Fibroblast - Lung, donor3
SRhi10006.GTAGAG.11240	0.294094	Skeletal Muscle Satellite Cells, donor1
SRhi10014.TAGCTT.11439	0.293901	Smooth Muscle Cells - Umbilical Artery, donor3
SRhi10013.GAGTGG.11364	0.293531	Smooth Muscle Cells - Internal Thoracic Artery, donor2
SRhi10003.GTAGAG.11255	0.29292	Sertoli Cells, donor1
SRhi10007.AGTTCC.11348	0.29279	Hair Follicle Dermal Papilla Cells, donor2
SRhi10012.ACTTGA.11428	0.292782	Preadipocyte - subcutaneous, donor3
SRhi10003.GTGAAA.11408	0.292778	Adipocyte - subcutaneous, donor3
SRhi10004.GCCAAT.11251	0.292772	Keratinocyte - oral, donor1
SRhi10006.TAGCTT.11396	0.292711	Smooth Muscle Cells - Colonic, donor3
SRhi10013.GTAGAG.11239	0.292464	Smooth Muscle Cells - Colonic, donor1
SRhi10005.ACAGTG.11506	0.292299	Fibroblast - Lymphatic, donor1
SRhi10008.TAGCTT.11508	0.292289	Smooth Muscle Cells - Esophageal, donor1
SRhi10065.AGTCAA.13268	0.292232	mesenchymal stem cells (adipose derived), adipogenic induction, day04, biol_rep1
SRhi10004.ACTTGA.11652	0.291702	Pericytes, donor3
SRhi10007.CCGTCC.11279	0.291535	Preadipocyte - subcutaneous, donor1
SRhi10011.GTAGAG.11234	0.291508	Smooth Muscle Cells - Brain Vascular, donor1
SRhi10010.ACAGTG.11535	0.291459	Fibroblast - Villous Mesenchymal, donor1
SRhi10003.CGATGT.11405	0.290726	Prostate Stromal Cells, donor3
SRhi10005.GTCCGC.11290	0.290634	Smooth Muscle Cells - Umbilical Artery, donor1
SRhi10010.GATCAG.11333	0.290469	Sertoli Cells, donor2
SRhi10009.ACAGTG.14302	0.290364	Fibroblast - skin normal, donor2 (nuclear fraction)
SRhi10007.CGTACG.11328	0.289968	Preadipocyte - breast, donor2
SRhi10065.CTTGTA.13267	0.289955	mesenchymal stem cells (adipose derived), adipogenic induction, day02, biol_rep3
SRhi10009.ATGTCA.11241	0.289485	Myoblast, donor1
SRhi10015.GTAGAG.11287	0.289042	Smooth Muscle Cells - Internal Thoracic Artery, donor1
SRhi10065.TAGCTT.13265	0.288907	mesenchymal stem cells (adipose derived), adipogenic induction, day02, biol_rep1
SRhi10013.GATCAG.11397	0.288066	Skeletal Muscle Satellite Cells, donor3
SRhi10064.GGTAGC.13231	0.288002	mesenchymal stem cells (adipose derived), adipogenic induction, 00hr00min, biol_rep3
SRhi10013.TGACCA.11268	0.287526	Fibroblast - Cardiac, donor1
SRhi10064.CGTACG.13229	0.28669	mesenchymal stem cells (adipose derived), adipogenic induction, 00hr00min, biol_rep1
SRhi10012.CGTACG.11332	0.286664	Prostate Stromal Cells, donor2
SRhi10014.GTAGAG.11286	0.286124	Smooth Muscle Cells - Coronary Artery, donor1
SRhi10014.TGACCA.11492	0.28605	Fibroblast - Choroid Plexus, donor1
SRhi10012.CGATGT.11473	0.285495	Adipocyte - omental, donor1
SRhi10015.GTGGCC.11667	0.284967	Fibroblast - Lymphatic, donor3
SRhi10003.CTTGTA.11613	0.284654	Amniotic Epithelial Cells, donor2
SRhi10003.CGTACG.11353	0.284268	Osteoblast - differentiated, donor2
SRhi10015.GGTAGC.14311	0.284033	Fibroblast - Aortic Adventitial, donor3 (nuclear fraction)
SRhi10006.CCGTCC.11468	0.283984	Preadipocyte - omental, donor1
SRhi10013.ACAGTG.11271	0.283691	Hair Follicle Dermal Papilla Cells, donor1
SRhi10005.GTGAAA.11694	0.283547	Amniotic Epithelial Cells, donor3
SRhi10065.GGCTAC.13266	0.28299	mesenchymal stem cells (adipose derived), adipogenic induction, day02, biol_rep2
SRhi10011.GTGGCC.11417	0.282349	Fibroblast - Cardiac, donor3
SRhi10064.GAGTGG.13230	0.281877	mesenchymal stem cells (adipose derived), adipogenic induction, 00hr00min, biol_rep2
SRhi10012.GTGAAA.11410	0.281414	Chondrocyte - de diff, donor3
SRhi10065.GATCAG.13252	0.280624	mesenchymal stem cells (adipose derived), adipogenic induction, 02hr00min, biol_rep3
SRhi10012.TAGCTT.11438	0.280539	Smooth Muscle Cells - Subclavian Artery, donor3
SRhi10065.CAGATC.13250	0.280362	mesenchymal stem cells (adipose derived), adipogenic induction, 02hr00min, biol_rep1
SRhi10012.GAGTGG.11363	0.280122	Smooth Muscle Cells - Coronary Artery, donor2
SRhi10011.CTTGTA.11338	0.280104	Chondrocyte - de diff, donor2
SRhi10065.ACAGTG.13260	0.279688	mesenchymal stem cells (adipose derived), adipogenic induction, 12hr00min, biol_rep2
SRhi10065.GCCAAT.13261	0.278884	mesenchymal stem cells (adipose derived), adipogenic induction, 12hr00min, biol_rep3
SRhi10012.ACAGTG.12626	0.278534	H9 Embryonic Stem cells, biol_rep1 (H9ES-1)
SRhi10065.TGACCA.13259	0.278232	mesenchymal stem cells (adipose derived), adipogenic induction, 12hr00min, biol_rep1
SRhi10015.GATCAG.14314	0.277125	Smooth Muscle Cells - Aortic, donor0 (nuclear fraction)
SRhi10015.GAGTGG.11365	0.276932	Smooth Muscle Cells - Pulmonary Artery, donor2
SRhi10015.ACAGTG.11524	0.276685	Hepatic Stellate Cells (lipocyte), donor1
SRhi10015.GGCTAC.11336	0.275832	Adipocyte - subcutaneous, donor2
SRhi10014.GAGTGG.11335	0.274875	Smooth Muscle Cells - Prostate, donor2
SRhi10013.ACTTGA.11429	0.274704	Preadipocyte - visceral, donor3
SRhi10013.TAGCTT.11513	0.274303	Smooth Muscle Cells - Tracheal, donor1
SRhi10008.CGTACG.11329	0.274236	Preadipocyte - omental, donor2
SRhi10012.GATCAG.11430	0.272838	Skeletal Muscle Cells, donor3
SRhi10009.AGTTCC.11604	0.271006	Hepatic Stellate Cells (lipocyte), donor2
SRhi10005.CAGATC.11539	0.270577	Mesenchymal Stem Cells - umbilical, donor1
SRhi10011.GAGTGG.11320	0.270482	Smooth Muscle Cells - Colonic, donor2
SRhi10014.GGCTAC.11474	0.269886	Adipocyte - omental, donor2
SRhi10011.CGATGT.11376	0.269544	Adipocyte - breast, donor1
SRhi10006.ATGTCA.11619	0.269124	Mesenchymal Stem Cells - umbilical, donor2
SRhi10013.CGATGT.11476	0.268409	Adipocyte - perirenal, donor1
SRhi10015.TAGCTT.11212	0.266267	Smooth Muscle Cells - Umbilical Artery, donor0
SRhi10011.TTAGGC.11261	0.265472	Chondrocyte - de diff, donor1
SRhi10037.GGTAGC.3904	0.264968	Embryonic Stem cell (cytosolic)
SRhi10007.ACTTGA.10162	0.264617	pituitary gland, adult, donor10252
SRhi10065.ACTTGA.13251	0.264387	mesenchymal stem cells (adipose derived), adipogenic induction, 02hr00min, biol_rep2
SRhi10010.ACTTGA.11403	0.264231	Preadipocyte - omental, donor3
SRhi10015.ATGTCA.11277	0.261822	Osteoblast, donor1
SRhi10037.CGTACG.3903	0.261039	Embryonic Stem cell (cytosolic)
SRhi10009.ACTTGA.14320	0.260307	Preadipocyte - breast, donor2 (nuclear fraction)
SRhi10042.GAGTGG.3952.3953	0.256628	NA
SRhi10011.GTTTCG.11700	0.254992	Mesenchymal Stem Cells - umbilical, donor3
SRhi10037.AGTTCC.3902	0.252643	Embryonic Stem cell (cytosolic)
SRhi10014.ATGTCA.11276	0.25021	Osteoblast - differentiated, donor1
SRhi10015.CCGTCC.11215	0.246664	Retinal Pigment Epithelial Cells, donor0
SRhi10006.CGTACG.11355	0.243106	Placental Epithelial Cells, donor2
SRhi10002.GTTTCG.11701	0.242122	Fibroblast - Mammary, donor3
SRhi10009.GGCTAC.11216	0.240061	Urothelial Cells, donor0
SRhi10011.ACTTGA.11469	0.237231	Preadipocyte - perirenal, donor1
SRhi10013.GCCAAT.11218	0.233431	Mesenchymal Stem Cells - hepatic, donor0
SRhi10037.AGTCAA.4535	0.226804	Embryonic Stem cell (nuclear)
SRhi10013.GGTAGC.11464	0.22463	Mesenchymal Stem Cells - bone marrow, donor4
SRhi10014.CAGATC.11462	0.222506	Nucleus Pulposus Cell, donor3
SRhi10037.ATGTCA.4536	0.215704	Embryonic Stem cell (nuclear)
SRhi10012.GCCAAT.11217	0.2127	Mesenchymal Stem Cells - adipose, donor0
SRhi10013.ATGTCA.11252	0.211648	Nucleus Pulposus Cell, donor1
SRhi10042.GGTAGC.4474.4483	0.197487	NA
SRhi10008.ACAGTG.11250	0.193319	Fibroblast - Pulmonary Artery, donor1
SRhi10014.GCCAAT.11214	0.193057	Mesenchymal Stem Cells - umbilical, donor0
SRhi10037.GAGTGG.4537	0.19003	Embryonic Stem cell (nuclear)
SRhi10004.TTAGGC.11248	0.185989	Anulus Pulposus Cell, donor1
SRhi10004.CTTGTA.11463	0.18461	Anulus Pulposus Cell, donor2
SRhi10006.CAGATC.11219	0.183848	Mesenchymal Stem Cells - Vertebral, donor1

## Sheet: NK
ID	Spearman_cor_value	sample_desc
SRhi10011.CAGATC.11387	0.704583	Natural Killer Cells, donor3
SRhi10013.GTTTCG.11311	0.702556	Natural Killer Cells, donor2
SRhi10010.TTAGGC.11226	0.697028	CD8+ T Cells, donor1
SRhi10010.CTTGTA.11307	0.687998	CD8+ T Cells, donor2
SRhi10009.CTTGTA.11306	0.679969	CD4+ T Cells, donor2
SRhi10066.GGCTAC.11624	0.671945	CD19+ B Cells, donor2
SRhi10005.ACTTGA.11388	0.670693	Peripheral Blood Mononuclear Cells, donor3
SRhi10009.TTAGGC.11225	0.669143	CD4+ T Cells, donor1
SRhi10011.GTGAAA.11383	0.668636	CD8+ T Cells, donor3
SRhi10066.CTTGTA.11705	0.667438	CD19+ B Cells, donor3
SRhi10005.CGTACG.11312	0.666758	Peripheral Blood Mononuclear Cells, donor2
SRhi10003.CCGTCC.11231	0.665191	Peripheral Blood Mononuclear Cells, donor1
SRhi10009.GTGAAA.11381	0.663613	CD14+ Monocytes, donor3
SRhi10066.TAGCTT.11544	0.661595	CD19+ B Cells, donor1
SRhi10008.TTAGGC.11224	0.658309	CD14+ Monocytes, donor1
SRhi10008.CTTGTA.11305	0.648303	CD14+ Monocytes, donor2
SRhi10010.GTGAAA.11382	0.641535	CD4+ T Cells, donor3
SRhi10008.GCCAAT.11487	0.633285	Mast cell - stimulated, donor1
SRhi10009.AGTCAA.11310	0.632052	CD14+ monocyte derived endothelial progenitor cells, donor2
SRhi10009.GTGGCC.11386	0.631321	CD14+ monocyte derived endothelial progenitor cells, donor3
SRhi10010.TGACCA.11229	0.629759	CD14+ monocyte derived endothelial progenitor cells, donor1
SRhi10002.TGACCA.11227	0.625806	Dendritic Cells - monocyte immature derived, donor1
SRhi10064.CAGATC.11857	0.613814	CD14+ monocytes - treated with BCG, donor4
SRhi10002.GTGGCC.11384	0.604959	Dendritic Cells - monocyte immature derived, donor3
SRhi10084.CCGTCC.4534	0.602579	CD19+ B Lymphocytes (cytosolic)
SRhi10012.ATGTCA.11233	0.600232	Neutrophils, donor1
SRhi10042.AGTCAA.3997	0.595176	CD3+ T Lymphocytes (cytosolic)
SRhi10006.GCCAAT.11232	0.594927	Macrophage - monocyte derived, donor1
SRhi10013.CAGATC.11390	0.590599	Neutrophils, donor3
SRhi10042.AGTTCC.4475	0.58063	CD3+ T Lymphocytes (nuclear)
SRhi10006.GTTTCG.11389	0.57887	Macrophage - monocyte derived, donor3
SRhi10014.AGTTCC.11566	0.577283	Mast cell, donor3
SRhi10084.GTAGAG.4533	0.571204	CD19+ B Lymphocytes (nuclear)
SRhi10015.GTTTCG.11314	0.570081	Neutrophils, donor2
SRhi10015.CTTGTA.11308	0.566545	Dendritic Cells - monocyte immature derived, donor2
SRhi10009.GCCAAT.11565	0.566406	Mast cell, donor2
SRhi10008.GTTTCG.11567	0.555043	Mast cell, donor4
SRhi10012.AGTTCC.11313	0.534604	Macrophage - monocyte derived, donor2
SRhi10066.CGTACG.13574	0.521279	COBL-a rinderpest(-C) infection, 24hr, biol_rep1
SRhi10066.GGTAGC.13576	0.520582	COBL-a rinderpest(-C) infection, 24hr, biol_rep3
SRhi10066.GTCCGC.13555	0.518577	COBL-a rinderpest infection, 00hr, biol_rep3
SRhi10066.GAGTGG.13575	0.518541	COBL-a rinderpest(-C) infection, 24hr, biol_rep2
SRhi10066.GTTTCG.13564	0.515748	COBL-a rinderpest infection, 24hr, biol_rep3
SRhi10066.GTAGAG.13554	0.512975	COBL-a rinderpest infection, 00hr, biol_rep2
SRhi10066.GTGAAA.13562	0.508558	COBL-a rinderpest infection, 24hr, biol_rep1
SRhi10066.GTGGCC.13563	0.506966	COBL-a rinderpest infection, 24hr, biol_rep2
SRhi10066.CCGTCC.13553	0.506691	COBL-a rinderpest infection, 00hr, biol_rep1
SRhi10066.AGTTCC.11603	0.505279	Hepatocyte, donor2
SRhi10002.GCCAAT.11246	0.480979	Intestinal epithelial cells (polarized), donor1
SRhi10010.GCCAAT.11274	0.480242	Melanocyte - light, donor1
SRhi10066.AGTCAA.11523	0.474353	Hepatocyte, donor1
SRhi10066.ATGTCA.11684	0.465932	Hepatocyte, donor3
SRhi10066.CGATGT.12777	0.462402	Saos-2 osteosarcoma treated with ascorbic acid and BGP to induce calcification, day28, biol_rep2 (A2 T17)
SRhi10015.AGTTCC.11351	0.461102	Melanocyte - light, donor2
SRhi10066.ATCACG.12679	0.458595	Saos-2 osteosarcoma treated with ascorbic acid and BGP to induce calcification, day28, biol_rep1 (A1 T17)
SRhi10009.GTTTCG.11423	0.45747	Melanocyte - light, donor3
SRhi10009.CCGTCC.11253	0.445069	Prostate Epithelial Cells (polarized), donor1
SRhi10013.TTAGGC.12240	0.44307	chorionic membrane cells, donor3
SRhi10066.GATCAG.12862	0.44086	Saos-2 osteosarcoma treated with ascorbic acid and BGP to induce calcification, 01hr00min, biol_rep3 (A3 T4)
SRhi10066.CAGATC.12666	0.438773	Saos-2 osteosarcoma treated with ascorbic acid and BGP to induce calcification, 01hr00min, biol_rep1 (A1 T4)
SRhi10064.ATCACG.13058	0.438219	MCF7 breast cancer cell line response to HRG, 04hr, biol_rep1
SRhi10066.TTAGGC.12875	0.437232	Saos-2 osteosarcoma treated with ascorbic acid and BGP to induce calcification, day28, biol_rep3 (A3 T17)
SRhi10064.TTAGGC.13190	0.434142	MCF7 breast cancer cell line response to HRG, 04hr, biol_rep3
SRhi10064.ACTTGA.13128	0.432259	MCF7 breast cancer cell line response to HRG, 08hr, biol_rep2
SRhi10063.CCGTCC.13051	0.432179	MCF7 breast cancer cell line response to HRG, 01hr00min, biol_rep1
SRhi10064.ACAGTG.13118	0.430815	MCF7 breast cancer cell line response to HRG, 01hr20min, biol_rep2
SRhi10063.GGCTAC.13119	0.429306	MCF7 breast cancer cell line response to HRG, 01hr40min, biol_rep2
SRhi10063.GAGTGG.13116	0.428191	MCF7 breast cancer cell line response to HRG, 00hr45min, biol_rep2
SRhi10064.CGATGT.13124	0.425547	MCF7 breast cancer cell line response to HRG, 04hr, biol_rep2
SRhi10063.TAGCTT.13053	0.425105	MCF7 breast cancer cell line response to HRG, 01hr40min, biol_rep1
SRhi10063.GGTAGC.13182	0.424504	MCF7 breast cancer cell line response to HRG, 00hr45min, biol_rep3
SRhi10064.GCCAAT.13184	0.424413	MCF7 breast cancer cell line response to HRG, 01hr20min, biol_rep3
SRhi10064.TGACCA.13052	0.42353	MCF7 breast cancer cell line response to HRG, 01hr20min, biol_rep1
SRhi10064.GATCAG.13194	0.423452	MCF7 breast cancer cell line response to HRG, 08hr, biol_rep3
SRhi10063.GTGAAA.13049	0.423388	MCF7 breast cancer cell line response to HRG, 00hr30min, biol_rep1
SRhi10063.CTTGTA.13185	0.423313	MCF7 breast cancer cell line response to HRG, 01hr40min, biol_rep3
SRhi10066.TGACCA.12675	0.42279	Saos-2 osteosarcoma treated with ascorbic acid and BGP to induce calcification, day04, biol_rep1 (A1 T13)
SRhi10063.GTTTCG.13181	0.42211	MCF7 breast cancer cell line response to HRG, 00hr30min, biol_rep3
SRhi10063.GTCCGC.13183	0.422058	MCF7 breast cancer cell line response to HRG, 01hr00min, biol_rep3
SRhi10063.ATGTCA.13180	0.422017	MCF7 breast cancer cell line response to HRG, 00hr15min, biol_rep3
SRhi10063.AGTCAA.13048	0.421906	MCF7 breast cancer cell line response to HRG, 00hr15min, biol_rep1
SRhi10063.CGTACG.13050	0.421706	MCF7 breast cancer cell line response to HRG, 00hr45min, biol_rep1
SRhi10063.GTAGAG.13117	0.421652	MCF7 breast cancer cell line response to HRG, 01hr00min, biol_rep2
SRhi10063.GTGGCC.13115	0.42144	MCF7 breast cancer cell line response to HRG, 00hr30min, biol_rep2
SRhi10063.GATCAG.13163	0.419218	MCF7 breast cancer cell line response to EGF1, 00hr00min, biol_rep3
SRhi10063.CAGATC.13031	0.418841	MCF7 breast cancer cell line response to EGF1, 00hr00min, biol_rep1
SRhi10063.AGTTCC.13114	0.418708	MCF7 breast cancer cell line response to HRG, 00hr15min, biol_rep2
SRhi10066.ACAGTG.12773	0.418503	Saos-2 osteosarcoma treated with ascorbic acid and BGP to induce calcification, day04, biol_rep2 (A2 T13)
SRhi10005.TGACCA.11236	0.415545	Endothelial Cells - Lymphatic, donor1
SRhi10063.ACTTGA.13097	0.415348	MCF7 breast cancer cell line response to EGF1, 00hr00min, biol_rep2
SRhi10066.ACTTGA.12764	0.411923	Saos-2 osteosarcoma treated with ascorbic acid and BGP to induce calcification, 01hr00min, biol_rep2 (A2 T4)
SRhi10066.GCCAAT.12871	0.409092	Saos-2 osteosarcoma treated with ascorbic acid and BGP to induce calcification, day04, biol_rep3 (A3 T13)
SRhi10002.GATCAG.11516	0.407819	Renal Cortical Epithelial Cells, donor1
SRhi10012.CAGATC.11424	0.402345	Neural stem cells, donor3
SRhi10005.GTGGCC.11393	0.400775	Endothelial Cells - Lymphatic, donor3
SRhi10010.GAGTGG.11362	0.400658	Smooth Muscle Cells - Carotid, donor2
SRhi10003.TGACCA.11207	0.394199	Endothelial Cells - Aortic, donor0
SRhi10011.GGTAGC.11412	0.392211	Endothelial Cells - Aortic, donor3
SRhi10065.GGTAGC.12870	0.391871	Saos-2 osteosarcoma treated with ascorbic acid and BGP to induce calcification, 24hr, biol_rep3 (A3 T12)
SRhi10004.AGTCAA.11317	0.390275	Endothelial Cells - Lymphatic, donor2
SRhi10002.AGTCAA.11263	0.390273	Endothelial Cells - Aortic, donor1
SRhi10003.GTGGCC.11340	0.38919	Endothelial Cells - Aortic, donor2
SRhi10065.CGTACG.12674	0.387462	Saos-2 osteosarcoma treated with ascorbic acid and BGP to induce calcification, 24hr, biol_rep1 (A1 T12)
SRhi10014.GTTTCG.11352	0.38675	Neural stem cells, donor2
SRhi10006.AGTCAA.11343	0.386533	Endothelial Cells - Thoracic, donor2
SRhi10065.GTTTCG.12858	0.386002	Saos-2 osteosarcoma treated with ascorbic acid and BGP to induce calcification, 00hr00min, biol_rep3 (A3 T0)
SRhi10065.GTGAAA.12662	0.383428	Saos-2 osteosarcoma treated with ascorbic acid and BGP to induce calcification, 00hr00min, biol_rep1 (A1 T0)
SRhi10006.GTGGCC.11414	0.38339	Endothelial Cells - Microvascular, donor3
SRhi10004.TGACCA.11264	0.382676	Endothelial Cells - Artery, donor1
SRhi10014.CGTACG.11595	0.382218	Renal Proximal Tubular Epithelial Cell, donor2
SRhi10005.GTTTCG.11421	0.378246	Keratinocyte - epidermal, donor3
SRhi10007.TGACCA.11266	0.378222	Endothelial Cells - Thoracic, donor1
SRhi10002.CTTGTA.11590	0.377971	Alveolar Epithelial Cells, donor2
SRhi10065.GAGTGG.12772	0.37792	Saos-2 osteosarcoma treated with ascorbic acid and BGP to induce calcification, 24hr, biol_rep2 (A2 T12)
SRhi10063.CGATGT.12393	0.376488	Lymphatic Endothelial cells response to VEGFC, 04hr00min, biol_rep2 (MM XIV - 12)
SRhi10065.GTGGCC.12760	0.375037	Saos-2 osteosarcoma treated with ascorbic acid and BGP to induce calcification, 00hr00min, biol_rep2 (A2 T0)
SRhi10014.ACAGTG.11521	0.374483	Hepatic Sinusoidal Endothelial Cells, donor1
SRhi10014.CCGTCC.11515	0.373599	Renal Proximal Tubular Epithelial Cell, donor1
SRhi10063.ATCACG.12271	0.372298	Lymphatic Endothelial cells response to VEGFC, 04hr00min, biol_rep1 (MM XIX - 12)
SRhi10003.GATCAG.11597	0.372252	Renal Epithelial Cells, donor2
SRhi10006.AGTTCC.11379	0.369631	Gingival epithelial cells, donor3 (GEA15)
SRhi10062.GTGGCC.12386	0.368237	Lymphatic Endothelial cells response to VEGFC, 01hr00min, biol_rep2 (MM XIV - 5)
SRhi10009.TGACCA.11267	0.367219	Endothelial Cells - Vein, donor1
SRhi10011.TAGCTT.11437	0.367143	Smooth Muscle Cells - Pulmonary Artery, donor3
SRhi10008.TGACCA.11243	0.367003	Endothelial Cells - Umbilical vein, donor1
SRhi10004.GTGGCC.11413	0.366818	Endothelial Cells - Artery, donor3
SRhi10062.GAGTGG.12389	0.366418	Lymphatic Endothelial cells response to VEGFC, 02hr00min, biol_rep2 (MM XIV - 8)
SRhi10010.GTAGAG.11284	0.365755	Smooth Muscle Cells - Brachiocephalic, donor1
SRhi10011.CCGTCC.11517	0.364266	Renal Epithelial Cells, donor1
SRhi10062.GTGAAA.12264	0.363629	Lymphatic Endothelial cells response to VEGFC, 01hr00min, biol_rep1 (MM XIX - 5)
SRhi10062.GTAGAG.12382	0.362964	Lymphatic Endothelial cells response to VEGFC, 00hr00min, biol_rep2 (MM XIV - 1)
SRhi10003.AGTCAA.11341	0.362226	Endothelial Cells - Artery, donor2
SRhi10062.GTCCGC.12504	0.361648	Lymphatic Endothelial cells response to VEGFC, 00hr00min, biol_rep3 (MM XXII - 1)
SRhi10062.GTTTCG.12508	0.358645	Lymphatic Endothelial cells response to VEGFC, 01hr00min, biol_rep3 (MM XXII - 5)
SRhi10062.GGTAGC.12511	0.358548	Lymphatic Endothelial cells response to VEGFC, 02hr00min, biol_rep3 (MM XXII - 8)
SRhi10062.CCGTCC.12260	0.35828	Lymphatic Endothelial cells response to VEGFC, 00hr00min, biol_rep1 (MM XIX - 1)
SRhi10006.ACTTGA.10160	0.358232	pineal gland, adult, donor10252
SRhi10008.GTGGCC.11416	0.357515	Endothelial Cells - Vein, donor3
SRhi10063.GCCAAT.12519	0.357437	Lymphatic Endothelial cells response to VEGFC, 08hr00min, biol_rep3 (MM XXII - 16)
SRhi10063.ACAGTG.12397	0.357376	Lymphatic Endothelial cells response to VEGFC, 08hr00min, biol_rep2 (MM XIV - 16)
SRhi10012.CCGTCC.11514	0.357163	Renal Glomerular Endothelial Cells, donor1
SRhi10006.GATCAG.11676	0.356919	Renal Proximal Tubular Epithelial Cell, donor3
SRhi10007.GCCAAT.11273	0.356147	Mammary Epithelial Cell, donor1
SRhi10003.GGCTAC.10159	0.354933	spinal cord, adult, donor10252
SRhi10043.GTGAAA.4080.4081	0.354296	NA
SRhi10002.ACAGTG.11269	0.354112	Fibroblast - Dermal, donor1
SRhi10043.GTTTCG.4084	0.353636	iPS derived from Dermal Fibroblast (cytosolic)
SRhi10004.GATCAG.11594	0.353267	Renal Glomerular Endothelial Cells, donor2
SRhi10010.GGTAGC.11600	0.352749	Urothelial Cells, donor2
SRhi10007.GTGGCC.11400	0.352461	Endothelial Cells - Umbilical vein, donor3
SRhi10013.AGTTCC.11350	0.352365	Mammary Epithelial Cell, donor2
SRhi10008.AGTCAA.11344	0.35135	Endothelial Cells - Vein, donor2
SRhi10063.TTAGGC.12515	0.350987	Lymphatic Endothelial cells response to VEGFC, 04hr00min, biol_rep3 (MM XXII - 12)
SRhi10012.TTAGGC.11262	0.350197	Chondrocyte - re diff, donor1
SRhi10006.TGACCA.11265	0.34925	Endothelial Cells - Microvascular, donor1
SRhi10008.CAGATC.11247	0.348101	Mesothelial Cells, donor1
SRhi10062.CGTACG.12267	0.347331	Lymphatic Endothelial cells response to VEGFC, 02hr00min, biol_rep1 (MM XIX - 8)
SRhi10014.ACTTGA.11404	0.346963	Prostate Epithelial Cells, donor3
SRhi10013.CGTACG.11598	0.346359	Renal Mesangial Cells, donor2
SRhi10009.GATCAG.11378	0.346099	Sebocyte, donor3
SRhi10007.GATCAG.11608	0.344621	Retinal Pigment Epithelial Cells, donor2
SRhi10043.GTAGAG.4082.4083	0.343377	NA
SRhi10007.AGTCAA.11324	0.341348	Endothelial Cells - Umbilical vein, donor2
SRhi10008.GAGTGG.11361	0.34103	Smooth Muscle Cells - Brachiocephalic, donor2
SRhi10008.GTAGAG.11283	0.339455	Smooth Muscle Cells - Aortic, donor1
SRhi10008.GATCAG.11498	0.339426	Schwann Cells, donor1
SRhi10063.TGACCA.12275	0.339315	Lymphatic Endothelial cells response to VEGFC, 08hr00min, biol_rep1 (MM XIX - 16)
SRhi10015.CGTACG.11528	0.339015	Retinal Pigment Epithelial Cells, donor1
SRhi10009.TAGCTT.11436	0.338885	Smooth Muscle Cells - Internal Thoracic Artery, donor3
SRhi10010.AGTCAA.11587	0.33831	Esophageal Epithelial Cells, donor2
SRhi10010.CAGATC.11398	0.33799	Myoblast, donor3
SRhi10005.CGATGT.11441	0.337828	Tracheal Epithelial Cells, donor3
SRhi10007.GTCCGC.11291	0.33774	Synoviocyte, donor1
SRhi10002.ATGTCA.11573	0.337555	Meningeal Cells, donor2
SRhi10002.CAGATC.11547	0.33745	Mesenchymal Stem Cells - amniotic membrane, donor1
SRhi10005.GTAGAG.11281	0.336569	Skeletal Muscle Cells, donor1
SRhi10007.ATGTCA.11402	0.336522	Mesothelial Cells, donor3
SRhi10006.GAGTGG.11334	0.335038	Small Airway Epithelial Cells, donor2
SRhi10004.GGTAGC.11368	0.334948	Synoviocyte, donor2
SRhi10012.AGTCAA.11345	0.334621	Fibroblast - Cardiac, donor2
SRhi10002.GAGTGG.11301	0.333735	Sebocyte, donor2
SRhi10002.GTAGAG.11220	0.332957	Sebocyte, donor1
SRhi10013.AGTCAA.11346	0.332906	Fibroblast - Dermal, donor2
SRhi10004.GTGAAA.11671	0.332832	Alveolar Epithelial Cells, donor3
SRhi10012.CTTGTA.11339	0.332705	Chondrocyte - re diff, donor2
SRhi10002.GTCCGC.11257	0.332463	Smooth Muscle Cells - Prostate, donor1
SRhi10003.GTCCGC.11288	0.332137	Smooth Muscle Cells - Pulmonary Artery, donor1
SRhi10011.AGTTCC.11607	0.331987	Keratocytes, donor2
SRhi10012.GTGGCC.11418	0.331567	Fibroblast - Dermal, donor3
SRhi10002.TAGCTT.11433	0.331521	Smooth Muscle Cells - Brachiocephalic, donor3
SRhi10008.AGTTCC.11601	0.329753	Hepatic Sinusoidal Endothelial Cells, donor2
SRhi10004.GGCTAC.11440	0.329304	Synoviocyte, donor3
SRhi10010.TAGCTT.11465	0.328529	Smooth Muscle Cells - Prostate, donor3
SRhi10003.GCCAAT.11272	0.328405	Keratinocyte - epidermal, donor1
SRhi10010.ACAGTG.11535	0.328348	Fibroblast - Villous Mesenchymal, donor1
SRhi10002.GGCTAC.11466	0.327445	Smooth Muscle Cells - Uterine, donor3
SRhi10013.CCGTCC.11518	0.325964	Renal Mesangial Cells, donor1
SRhi10014.GGTAGC.11406	0.32588	Small Airway Epithelial Cells, donor3
SRhi10015.CGATGT.11510	0.325853	Alveolar Epithelial Cells, donor1
SRhi10002.GTGAAA.11475	0.325398	Adipocyte - omental, donor3
SRhi10002.CCGTCC.11491	0.325126	Pericytes, donor1
SRhi10013.TGACCA.11268	0.324454	Fibroblast - Cardiac, donor1
SRhi10009.GAGTGG.11315	0.324286	Smooth Muscle Cells - Brain Vascular, donor2
SRhi10002.GGTAGC.11366	0.32414	Smooth Muscle Cells - Subclavian Artery, donor2
SRhi10006.ACAGTG.11540	0.32321	Fibroblast - Mammary, donor1
SRhi10010.CCGTCC.11254	0.32319	Prostate Stromal Cells, donor1
SRhi10013.GTGAAA.11411	0.322752	Chondrocyte - re diff, donor3
SRhi10003.AGTTCC.11620	0.322498	Fibroblast - Mammary, donor2
SRhi10009.GTAGAG.11210	0.321924	Smooth Muscle Cells - Aortic, donor0
SRhi10003.GAGTGG.11359	0.321804	Skeletal muscle cells differentiated into Myotubes - multinucleated, donor2
SRhi10005.GGTAGC.11612	0.321074	Trabecular Meshwork Cells, donor2
SRhi10003.GTTTCG.11395	0.320734	Fibroblast - Periodontal Ligament, donor3
SRhi10002.AGTTCC.11586	0.320695	Fibroblast - Lymphatic, donor2
SRhi10007.GTAGAG.11256	0.320195	Small Airway Epithelial Cells, donor1
SRhi10006.CTTGTA.11316	0.319506	Astrocyte - cerebral cortex, donor2
SRhi10011.CGTACG.11331	0.319077	Prostate Epithelial Cells, donor2
SRhi10007.GTGAAA.11392	0.31785	Astrocyte - cerebral cortex, donor3
SRhi10007.CAGATC.11548	0.317657	Mesenchymal Stem Cells - Wharton's Jelly, donor1
SRhi10007.GTTTCG.11422	0.317433	Mammary Epithelial Cell, donor3
SRhi10043.CGTACG.4542	0.316606	iPS derived from Dermal Fibroblast (nuclear)
SRhi10015.CAGATC.11425	0.316347	Osteoblast - differentiated, donor3
SRhi10012.GTTTCG.11322	0.316251	Myoblast, donor2
SRhi10003.CAGATC.11536	0.316078	Mesenchymal Stem Cells - bone marrow, donor1
SRhi10003.ACAGTG.11237	0.315339	Fibroblast - Gingival, donor1
SRhi10011.ACAGTG.11302	0.315287	Gingival epithelial cells, donor2 (GEA14)
SRhi10007.ACTTGA.10162	0.314928	pituitary gland, adult, donor10252
SRhi10010.AGTTCC.11349	0.3148	Keratinocyte - epidermal, donor2
SRhi10005.GAGTGG.11321	0.314386	Skeletal Muscle Satellite Cells, donor2
SRhi10014.TTAGGC.11242	0.313997	Ciliary Epithelial Cells, donor1
SRhi10006.GTGAAA.11661	0.313763	Astrocyte - cerebellum, donor3
SRhi10015.AGTCAA.11347	0.313761	Fibroblast - Lung, donor2
SRhi10013.GTGGCC.11394	0.313701	Fibroblast - Gingival, donor3
SRhi10006.GTCCGC.11258	0.313508	Smooth Muscle Cells - Uterine, donor1
SRhi10007.CTTGTA.11591	0.313335	Bronchial Epithelial Cell, donor2
SRhi10005.TTAGGC.11500	0.313082	Astrocyte - cerebellum, donor1
SRhi10012.TGACCA.11245	0.312787	Fibroblast - Aortic Adventitial, donor1
SRhi10011.GCCAAT.11493	0.311167	Meningeal Cells, donor1
SRhi10004.ATGTCA.11627	0.310779	Mesenchymal Stem Cells - amniotic membrane, donor2
SRhi10004.ACAGTG.11270	0.310752	Fibroblast - Lung, donor1
SRhi10004.GAGTGG.11358	0.310706	Skeletal Muscle Cells, donor2
SRhi10003.ACTTGA.11249	0.310653	Pancreatic stromal cells, donor1
SRhi10013.GTAGAG.11239	0.310467	Smooth Muscle Cells - Colonic, donor1
SRhi10014.GATCAG.14317	0.310381	Small Airway Epithelial Cells, donor3 (nuclear fraction)
SRhi10013.CTTGTA.11323	0.310115	Ciliary Epithelial Cells, donor2
SRhi10065.ATCACG.13274	0.310069	mesenchymal stem cells (adipose derived), adipogenic induction, day12, biol_rep1
SRhi10065.CGATGT.13275	0.309878	mesenchymal stem cells (adipose derived), adipogenic induction, day12, biol_rep2
SRhi10013.GTCCGC.11520	0.309783	Urothelial Cells, donor1
SRhi10012.CGTACG.11332	0.309094	Prostate Stromal Cells, donor2
SRhi10007.TAGCTT.11435	0.309046	Smooth Muscle Cells - Coronary Artery, donor3
SRhi10005.GTCCGC.11290	0.308567	Smooth Muscle Cells - Umbilical Artery, donor1
SRhi10065.GTAGAG.13272	0.308289	mesenchymal stem cells (adipose derived), adipogenic induction, day08, biol_rep2
SRhi10013.ACAGTG.11271	0.307925	Hair Follicle Dermal Papilla Cells, donor1
SRhi10003.GTAGAG.11255	0.307774	Sertoli Cells, donor1
SRhi10015.GTAGAG.11287	0.307339	Smooth Muscle Cells - Internal Thoracic Artery, donor1
SRhi10013.GAGTGG.11364	0.307197	Smooth Muscle Cells - Internal Thoracic Artery, donor2
SRhi10004.GTTTCG.11420	0.307178	Hair Follicle Dermal Papilla Cells, donor3
SRhi10009.CAGATC.11629	0.307084	Multipotent Cord Blood Unrestricted Somatic Stem Cells, donor2
SRhi10008.CCGTCC.11280	0.306832	Preadipocyte - visceral, donor1
SRhi10015.ACAGTG.11524	0.306361	Hepatic Stellate Cells (lipocyte), donor1
SRhi10004.AGTTCC.11319	0.306143	Fibroblast - Periodontal Ligament, donor2
SRhi10004.GTCCGC.11289	0.306123	Smooth Muscle Cells - Subclavian Artery, donor1
SRhi10008.GTGAAA.11453	0.305951	Bronchial Epithelial Cell, donor4
SRhi10004.GTAGAG.11282	0.305257	Skeletal muscle cells differentiated into Myotubes - multinucleated, donor1
SRhi10014.GAGTGG.11335	0.304733	Smooth Muscle Cells - Prostate, donor2
SRhi10013.CGATGT.11476	0.304558	Adipocyte - perirenal, donor1
SRhi10014.GTAGAG.11286	0.304389	Smooth Muscle Cells - Coronary Artery, donor1
SRhi10065.TTAGGC.13276	0.304247	mesenchymal stem cells (adipose derived), adipogenic induction, day12, biol_rep3
SRhi10003.TTAGGC.12237	0.304156	amniotic membrane cells, donor3
SRhi10043.GTCCGC.4538.4539	0.304024	NA
SRhi10011.CTTGTA.11338	0.303897	Chondrocyte - de diff, donor2
SRhi10003.GGTAGC.11367	0.303496	Smooth Muscle Cells - Umbilical Artery, donor2
SRhi10004.CAGATC.11538	0.303346	Mesenchymal Stem Cells - hepatic, donor1
SRhi10007.CGTACG.11328	0.302588	Preadipocyte - breast, donor2
SRhi10009.CGTACG.11356	0.302555	Preadipocyte - subcutaneous, donor2
SRhi10065.GTCCGC.13273	0.3025	mesenchymal stem cells (adipose derived), adipogenic induction, day08, biol_rep3
SRhi10011.CGATGT.11376	0.301949	Adipocyte - breast, donor1
SRhi10012.GGTAGC.11401	0.301703	Fibroblast - Aortic Adventitial, donor3
SRhi10003.CGATGT.11405	0.301532	Prostate Stromal Cells, donor3
SRhi10002.ACTTGA.11426	0.301426	Osteoblast, donor3
SRhi10012.CGATGT.11473	0.301258	Adipocyte - omental, donor1
SRhi10064.CGTACG.13229	0.301062	mesenchymal stem cells (adipose derived), adipogenic induction, 00hr00min, biol_rep1
SRhi10004.CGTACG.11354	0.300871	Osteoblast, donor2
SRhi10013.GGCTAC.11327	0.300864	Adipocyte - breast, donor2
SRhi10006.GGTAGC.11369	0.300418	Tracheal Epithelial Cells, donor2
SRhi10002.GTTTCG.11701	0.300237	Fibroblast - Mammary, donor3
SRhi10006.CCGTCC.11468	0.299883	Preadipocyte - omental, donor1
SRhi10009.ATGTCA.11241	0.299819	Myoblast, donor1
SRhi10064.GGTAGC.13231	0.299721	mesenchymal stem cells (adipose derived), adipogenic induction, 00hr00min, biol_rep3
SRhi10005.ACAGTG.11506	0.299718	Fibroblast - Lymphatic, donor1
SRhi10065.ATGTCA.13270	0.299689	mesenchymal stem cells (adipose derived), adipogenic induction, day04, biol_rep3
SRhi10014.TAGCTT.11439	0.29908	Smooth Muscle Cells - Umbilical Artery, donor3
SRhi10010.CGTACG.11357	0.299029	Preadipocyte - visceral, donor2
SRhi10004.TAGCTT.11512	0.298712	Smooth Muscle Cells - Bronchial, donor1
SRhi10065.CTTGTA.13267	0.298556	mesenchymal stem cells (adipose derived), adipogenic induction, day02, biol_rep3
SRhi10006.TAGCTT.11396	0.298189	Smooth Muscle Cells - Colonic, donor3
SRhi10012.GTAGAG.11285	0.298181	Smooth Muscle Cells - Carotid, donor1
SRhi10008.CGTACG.11329	0.297938	Preadipocyte - omental, donor2
SRhi10007.GAGTGG.11360	0.297552	Smooth Muscle Cells - Aortic, donor2
SRhi10010.GATCAG.11333	0.296939	Sertoli Cells, donor2
SRhi10065.AGTTCC.13269	0.296701	mesenchymal stem cells (adipose derived), adipogenic induction, day04, biol_rep2
SRhi10006.TTAGGC.11235	0.296694	Astrocyte - cerebral cortex, donor1
SRhi10015.GGTAGC.14311	0.296622	Fibroblast - Aortic Adventitial, donor3 (nuclear fraction)
SRhi10015.GCCAAT.11537	0.296404	Mesenchymal Stem Cells - adipose, donor1
SRhi10007.TTAGGC.11511	0.295771	Bronchial Epithelial Cell, donor1
SRhi10065.TAGCTT.13265	0.2957	mesenchymal stem cells (adipose derived), adipogenic induction, day02, biol_rep1
SRhi10008.ATGTCA.11549	0.295658	Multipotent Cord Blood Unrestricted Somatic Stem Cells, donor1
SRhi10065.AGTCAA.13268	0.295427	mesenchymal stem cells (adipose derived), adipogenic induction, day04, biol_rep1
SRhi10015.GAGTGG.11365	0.295329	Smooth Muscle Cells - Pulmonary Artery, donor2
SRhi10064.GAGTGG.13230	0.295248	mesenchymal stem cells (adipose derived), adipogenic induction, 00hr00min, biol_rep2
SRhi10014.GGCTAC.11474	0.294601	Adipocyte - omental, donor2
SRhi10011.GTGGCC.11417	0.294436	Fibroblast - Cardiac, donor3
SRhi10011.TTAGGC.11261	0.294337	Chondrocyte - de diff, donor1
SRhi10011.TGACCA.11507	0.294281	Esophageal Epithelial Cells, donor1
SRhi10011.GTAGAG.11234	0.293947	Smooth Muscle Cells - Brain Vascular, donor1
SRhi10012.GTGAAA.11410	0.293905	Chondrocyte - de diff, donor3
SRhi10003.TAGCTT.11391	0.293883	Smooth Muscle Cells - Brain Vascular, donor3
SRhi10005.GCCAAT.11527	0.293685	Keratocytes, donor1
SRhi10065.CCGTCC.13271	0.293681	mesenchymal stem cells (adipose derived), adipogenic induction, day08, biol_rep1
SRhi10014.GTGAAA.11399	0.293403	Ciliary Epithelial Cells, donor3
SRhi10010.ACTTGA.11403	0.292678	Preadipocyte - omental, donor3
SRhi10042.GAGTGG.3952.3953	0.292485	NA
SRhi10013.GATCAG.11397	0.292185	Skeletal Muscle Satellite Cells, donor3
SRhi10003.ATGTCA.11617	0.29193	Mesenchymal Stem Cells - adipose, donor2
SRhi10012.TAGCTT.11438	0.291777	Smooth Muscle Cells - Subclavian Artery, donor3
SRhi10009.AGTTCC.11604	0.291556	Hepatic Stellate Cells (lipocyte), donor2
SRhi10065.GATCAG.13252	0.290984	mesenchymal stem cells (adipose derived), adipogenic induction, 02hr00min, biol_rep3
SRhi10014.GTGGCC.11419	0.290718	Fibroblast - Lung, donor3
SRhi10007.CCGTCC.11279	0.290257	Preadipocyte - subcutaneous, donor1
SRhi10015.GTGGCC.11667	0.290204	Fibroblast - Lymphatic, donor3
SRhi10003.CGTACG.11353	0.290179	Osteoblast - differentiated, donor2
SRhi10003.GTGAAA.11408	0.290165	Adipocyte - subcutaneous, donor3
SRhi10065.GGCTAC.13266	0.290042	mesenchymal stem cells (adipose derived), adipogenic induction, day02, biol_rep2
SRhi10006.GTAGAG.11240	0.290012	Skeletal Muscle Satellite Cells, donor1
SRhi10065.ACAGTG.13260	0.289957	mesenchymal stem cells (adipose derived), adipogenic induction, 12hr00min, biol_rep2
SRhi10015.GGCTAC.11336	0.289781	Adipocyte - subcutaneous, donor2
SRhi10065.GCCAAT.13261	0.289092	mesenchymal stem cells (adipose derived), adipogenic induction, 12hr00min, biol_rep3
SRhi10011.GAGTGG.11320	0.288803	Smooth Muscle Cells - Colonic, donor2
SRhi10011.AGTCAA.11326	0.288705	Fibroblast - Aortic Adventitial, donor2
SRhi10010.GTTTCG.11697	0.288554	Mesenchymal Stem Cells - bone marrow, donor3
SRhi10065.TGACCA.13259	0.288513	mesenchymal stem cells (adipose derived), adipogenic induction, 12hr00min, biol_rep1
SRhi10065.CAGATC.13250	0.288484	mesenchymal stem cells (adipose derived), adipogenic induction, 02hr00min, biol_rep1
SRhi10015.TAGCTT.11212	0.288436	Smooth Muscle Cells - Umbilical Artery, donor0
SRhi10014.TGACCA.11492	0.288018	Fibroblast - Choroid Plexus, donor1
SRhi10012.ACTTGA.11428	0.287901	Preadipocyte - subcutaneous, donor3
SRhi10014.CGATGT.11259	0.287845	Adipocyte - subcutaneous, donor1
SRhi10010.GTGGCC.14332	0.287383	Fibroblast - Aortic Adventitial, donor2 (nuclear fraction)
SRhi10043.GTGGCC.4540.4541	0.285939	NA
SRhi10004.ACTTGA.11652	0.285426	Pericytes, donor3
SRhi10009.ACAGTG.14302	0.285362	Fibroblast - skin normal, donor2 (nuclear fraction)
SRhi10007.AGTTCC.11348	0.283412	Hair Follicle Dermal Papilla Cells, donor2
SRhi10015.TGACCA.11531	0.28179	Fibroblast - Conjunctival, donor1
SRhi10012.GATCAG.11430	0.281517	Skeletal Muscle Cells, donor3
SRhi10014.CTTGTA.11606	0.278272	Corneal Epithelial Cells, donor2
SRhi10012.GAGTGG.11363	0.277918	Smooth Muscle Cells - Coronary Artery, donor2
SRhi10014.AGTCAA.11318	0.277485	Fibroblast - Gingival, donor2
SRhi10013.ACTTGA.11429	0.277279	Preadipocyte - visceral, donor3
SRhi10009.ACTTGA.14320	0.276725	Preadipocyte - breast, donor2 (nuclear fraction)
SRhi10015.TTAGGC.11526	0.276326	Corneal Epithelial Cells, donor1
SRhi10011.ACTTGA.11469	0.275577	Preadipocyte - perirenal, donor1
SRhi10065.ACTTGA.13251	0.274811	mesenchymal stem cells (adipose derived), adipogenic induction, 02hr00min, biol_rep2
SRhi10013.TAGCTT.11513	0.27365	Smooth Muscle Cells - Tracheal, donor1
SRhi10007.ACAGTG.11238	0.272646	Fibroblast - Periodontal Ligament, donor1
SRhi10008.TAGCTT.11508	0.27247	Smooth Muscle Cells - Esophageal, donor1
SRhi10006.ATGTCA.11619	0.272428	Mesenchymal Stem Cells - umbilical, donor2
SRhi10015.GTGAAA.11687	0.271693	Corneal Epithelial Cells, donor3
SRhi10014.CAGATC.11462	0.270194	Nucleus Pulposus Cell, donor3
SRhi10005.CAGATC.11539	0.269681	Mesenchymal Stem Cells - umbilical, donor1
SRhi10015.ATGTCA.11277	0.269082	Osteoblast, donor1
SRhi10008.GTCCGC.11532	0.268693	Trabecular Meshwork Cells, donor1
SRhi10004.CCGTCC.11278	0.267455	Placental Epithelial Cells, donor1
SRhi10037.CGTACG.3903	0.266363	Embryonic Stem cell (cytosolic)
SRhi10012.GCCAAT.11217	0.265515	Mesenchymal Stem Cells - adipose, donor0
SRhi10014.ATGTCA.11276	0.265088	Osteoblast - differentiated, donor1
SRhi10013.GCCAAT.11218	0.263478	Mesenchymal Stem Cells - hepatic, donor0
SRhi10013.GGTAGC.11464	0.263345	Mesenchymal Stem Cells - bone marrow, donor4
SRhi10015.GATCAG.14314	0.261485	Smooth Muscle Cells - Aortic, donor0 (nuclear fraction)
SRhi10037.GGTAGC.3904	0.259688	Embryonic Stem cell (cytosolic)
SRhi10002.TTAGGC.11533	0.258414	Amniotic Epithelial Cells, donor1
SRhi10037.AGTTCC.3902	0.257607	Embryonic Stem cell (cytosolic)
SRhi10008.ACTTGA.11427	0.255386	Placental Epithelial Cells, donor3
SRhi10015.CCGTCC.11215	0.252841	Retinal Pigment Epithelial Cells, donor0
SRhi10011.GTTTCG.11700	0.251054	Mesenchymal Stem Cells - umbilical, donor3
SRhi10012.ACAGTG.12626	0.250279	H9 Embryonic Stem cells, biol_rep1 (H9ES-1)
SRhi10004.GCCAAT.11251	0.245476	Keratinocyte - oral, donor1
SRhi10013.ATGTCA.11252	0.242359	Nucleus Pulposus Cell, donor1
SRhi10008.ACAGTG.11250	0.241401	Fibroblast - Pulmonary Artery, donor1
SRhi10005.GTGAAA.11694	0.23885	Amniotic Epithelial Cells, donor3
SRhi10009.GGCTAC.11216	0.235642	Urothelial Cells, donor0
SRhi10003.CTTGTA.11613	0.231777	Amniotic Epithelial Cells, donor2
SRhi10014.GCCAAT.11214	0.227111	Mesenchymal Stem Cells - umbilical, donor0
SRhi10037.AGTCAA.4535	0.225967	Embryonic Stem cell (nuclear)
SRhi10004.CTTGTA.11463	0.225312	Anulus Pulposus Cell, donor2
SRhi10042.GGTAGC.4474.4483	0.22052	NA
SRhi10004.TTAGGC.11248	0.217388	Anulus Pulposus Cell, donor1
SRhi10037.ATGTCA.4536	0.206856	Embryonic Stem cell (nuclear)
SRhi10006.CAGATC.11219	0.204936	Mesenchymal Stem Cells - Vertebral, donor1
SRhi10006.CGTACG.11355	0.194564	Placental Epithelial Cells, donor2
SRhi10037.GAGTGG.4537	0.172296	Embryonic Stem cell (nuclear)

## Sheet: CD16+Monocyte
ID	Spearman_cor_value	sample_desc
SRhi10008.TTAGGC.11224	0.770564	CD14+ Monocytes, donor1
SRhi10009.GTGAAA.11381	0.753306	CD14+ Monocytes, donor3
SRhi10008.CTTGTA.11305	0.752398	CD14+ Monocytes, donor2
SRhi10010.TGACCA.11229	0.740708	CD14+ monocyte derived endothelial progenitor cells, donor1
SRhi10009.GTGGCC.11386	0.738242	CD14+ monocyte derived endothelial progenitor cells, donor3
SRhi10064.CAGATC.11857	0.735959	CD14+ monocytes - treated with BCG, donor4
SRhi10002.GTGGCC.11384	0.731866	Dendritic Cells - monocyte immature derived, donor3
SRhi10009.AGTCAA.11310	0.723018	CD14+ monocyte derived endothelial progenitor cells, donor2
SRhi10006.GCCAAT.11232	0.722632	Macrophage - monocyte derived, donor1
SRhi10002.TGACCA.11227	0.714031	Dendritic Cells - monocyte immature derived, donor1
SRhi10006.GTTTCG.11389	0.713732	Macrophage - monocyte derived, donor3
SRhi10015.CTTGTA.11308	0.688948	Dendritic Cells - monocyte immature derived, donor2
SRhi10005.CGTACG.11312	0.685222	Peripheral Blood Mononuclear Cells, donor2
SRhi10005.ACTTGA.11388	0.673936	Peripheral Blood Mononuclear Cells, donor3
SRhi10012.AGTTCC.11313	0.672762	Macrophage - monocyte derived, donor2
SRhi10003.CCGTCC.11231	0.671831	Peripheral Blood Mononuclear Cells, donor1
SRhi10012.ATGTCA.11233	0.671279	Neutrophils, donor1
SRhi10013.CAGATC.11390	0.658293	Neutrophils, donor3
SRhi10009.TTAGGC.11225	0.652262	CD4+ T Cells, donor1
SRhi10066.GGCTAC.11624	0.648347	CD19+ B Cells, donor2
SRhi10066.CTTGTA.11705	0.647809	CD19+ B Cells, donor3
SRhi10009.CTTGTA.11306	0.643943	CD4+ T Cells, donor2
SRhi10066.TAGCTT.11544	0.637569	CD19+ B Cells, donor1
SRhi10010.TTAGGC.11226	0.633045	CD8+ T Cells, donor1
SRhi10008.GCCAAT.11487	0.63136	Mast cell - stimulated, donor1
SRhi10010.CTTGTA.11307	0.6286	CD8+ T Cells, donor2
SRhi10015.GTTTCG.11314	0.626967	Neutrophils, donor2
SRhi10011.CAGATC.11387	0.626806	Natural Killer Cells, donor3
SRhi10013.GTTTCG.11311	0.6231	Natural Killer Cells, donor2
SRhi10011.GTGAAA.11383	0.622497	CD8+ T Cells, donor3
SRhi10010.GTGAAA.11382	0.615566	CD4+ T Cells, donor3
SRhi10084.CCGTCC.4534	0.604673	CD19+ B Lymphocytes (cytosolic)
SRhi10042.AGTCAA.3997	0.583987	CD3+ T Lymphocytes (cytosolic)
SRhi10042.AGTTCC.4475	0.582571	CD3+ T Lymphocytes (nuclear)
SRhi10066.GTAGAG.13554	0.547038	COBL-a rinderpest infection, 00hr, biol_rep2
SRhi10084.GTAGAG.4533	0.54674	CD19+ B Lymphocytes (nuclear)
SRhi10066.GAGTGG.13575	0.546405	COBL-a rinderpest(-C) infection, 24hr, biol_rep2
SRhi10066.GTCCGC.13555	0.544576	COBL-a rinderpest infection, 00hr, biol_rep3
SRhi10066.CGTACG.13574	0.543508	COBL-a rinderpest(-C) infection, 24hr, biol_rep1
SRhi10066.GGTAGC.13576	0.541441	COBL-a rinderpest(-C) infection, 24hr, biol_rep3
SRhi10066.GTTTCG.13564	0.541363	COBL-a rinderpest infection, 24hr, biol_rep3
SRhi10066.GTGAAA.13562	0.536107	COBL-a rinderpest infection, 24hr, biol_rep1
SRhi10066.GTGGCC.13563	0.533972	COBL-a rinderpest infection, 24hr, biol_rep2
SRhi10066.CCGTCC.13553	0.529827	COBL-a rinderpest infection, 00hr, biol_rep1
SRhi10014.AGTTCC.11566	0.5165	Mast cell, donor3
SRhi10010.GCCAAT.11274	0.516332	Melanocyte - light, donor1
SRhi10066.AGTTCC.11603	0.507982	Hepatocyte, donor2
SRhi10009.GTTTCG.11423	0.507777	Melanocyte - light, donor3
SRhi10009.GCCAAT.11565	0.499245	Mast cell, donor2
SRhi10008.GTTTCG.11567	0.496995	Mast cell, donor4
SRhi10015.AGTTCC.11351	0.496428	Melanocyte - light, donor2
SRhi10066.AGTCAA.11523	0.486754	Hepatocyte, donor1
SRhi10002.GCCAAT.11246	0.485928	Intestinal epithelial cells (polarized), donor1
SRhi10064.TTAGGC.13190	0.476064	MCF7 breast cancer cell line response to HRG, 04hr, biol_rep3
SRhi10064.ACTTGA.13128	0.475405	MCF7 breast cancer cell line response to HRG, 08hr, biol_rep2
SRhi10064.ATCACG.13058	0.475223	MCF7 breast cancer cell line response to HRG, 04hr, biol_rep1
SRhi10063.CCGTCC.13051	0.474947	MCF7 breast cancer cell line response to HRG, 01hr00min, biol_rep1
SRhi10064.CGATGT.13124	0.472146	MCF7 breast cancer cell line response to HRG, 04hr, biol_rep2
SRhi10063.GGCTAC.13119	0.471951	MCF7 breast cancer cell line response to HRG, 01hr40min, biol_rep2
SRhi10064.ACAGTG.13118	0.471597	MCF7 breast cancer cell line response to HRG, 01hr20min, biol_rep2
SRhi10063.CGTACG.13050	0.47141	MCF7 breast cancer cell line response to HRG, 00hr45min, biol_rep1
SRhi10063.GTGAAA.13049	0.471404	MCF7 breast cancer cell line response to HRG, 00hr30min, biol_rep1
SRhi10063.GTGGCC.13115	0.471218	MCF7 breast cancer cell line response to HRG, 00hr30min, biol_rep2
SRhi10064.TGACCA.13052	0.470961	MCF7 breast cancer cell line response to HRG, 01hr20min, biol_rep1
SRhi10063.GAGTGG.13116	0.470405	MCF7 breast cancer cell line response to HRG, 00hr45min, biol_rep2
SRhi10064.GATCAG.13194	0.470225	MCF7 breast cancer cell line response to HRG, 08hr, biol_rep3
SRhi10063.GGTAGC.13182	0.469869	MCF7 breast cancer cell line response to HRG, 00hr45min, biol_rep3
SRhi10063.GTTTCG.13181	0.468824	MCF7 breast cancer cell line response to HRG, 00hr30min, biol_rep3
SRhi10063.AGTTCC.13114	0.467906	MCF7 breast cancer cell line response to HRG, 00hr15min, biol_rep2
SRhi10064.GCCAAT.13184	0.467033	MCF7 breast cancer cell line response to HRG, 01hr20min, biol_rep3
SRhi10063.CAGATC.13031	0.466729	MCF7 breast cancer cell line response to EGF1, 00hr00min, biol_rep1
SRhi10063.GTCCGC.13183	0.4662	MCF7 breast cancer cell line response to HRG, 01hr00min, biol_rep3
SRhi10063.CTTGTA.13185	0.46576	MCF7 breast cancer cell line response to HRG, 01hr40min, biol_rep3
SRhi10063.TAGCTT.13053	0.4655	MCF7 breast cancer cell line response to HRG, 01hr40min, biol_rep1
SRhi10063.ATGTCA.13180	0.4654	MCF7 breast cancer cell line response to HRG, 00hr15min, biol_rep3
SRhi10063.GTAGAG.13117	0.464818	MCF7 breast cancer cell line response to HRG, 01hr00min, biol_rep2
SRhi10009.CCGTCC.11253	0.463797	Prostate Epithelial Cells (polarized), donor1
SRhi10063.GATCAG.13163	0.462852	MCF7 breast cancer cell line response to EGF1, 00hr00min, biol_rep3
SRhi10005.TGACCA.11236	0.461866	Endothelial Cells - Lymphatic, donor1
SRhi10063.AGTCAA.13048	0.461399	MCF7 breast cancer cell line response to HRG, 00hr15min, biol_rep1
SRhi10063.ACTTGA.13097	0.458941	MCF7 breast cancer cell line response to EGF1, 00hr00min, biol_rep2
SRhi10066.GATCAG.12862	0.455412	Saos-2 osteosarcoma treated with ascorbic acid and BGP to induce calcification, 01hr00min, biol_rep3 (A3 T4)
SRhi10066.ATGTCA.11684	0.454126	Hepatocyte, donor3
SRhi10066.ATCACG.12679	0.451681	Saos-2 osteosarcoma treated with ascorbic acid and BGP to induce calcification, day28, biol_rep1 (A1 T17)
SRhi10003.TGACCA.11207	0.449898	Endothelial Cells - Aortic, donor0
SRhi10066.CGATGT.12777	0.447818	Saos-2 osteosarcoma treated with ascorbic acid and BGP to induce calcification, day28, biol_rep2 (A2 T17)
SRhi10066.CAGATC.12666	0.447335	Saos-2 osteosarcoma treated with ascorbic acid and BGP to induce calcification, 01hr00min, biol_rep1 (A1 T4)
SRhi10066.TTAGGC.12875	0.440709	Saos-2 osteosarcoma treated with ascorbic acid and BGP to induce calcification, day28, biol_rep3 (A3 T17)
SRhi10066.TGACCA.12675	0.439698	Saos-2 osteosarcoma treated with ascorbic acid and BGP to induce calcification, day04, biol_rep1 (A1 T13)
SRhi10005.GTGGCC.11393	0.438717	Endothelial Cells - Lymphatic, donor3
SRhi10011.GGTAGC.11412	0.436907	Endothelial Cells - Aortic, donor3
SRhi10066.ACTTGA.12764	0.43612	Saos-2 osteosarcoma treated with ascorbic acid and BGP to induce calcification, 01hr00min, biol_rep2 (A2 T4)
SRhi10066.GCCAAT.12871	0.433	Saos-2 osteosarcoma treated with ascorbic acid and BGP to induce calcification, day04, biol_rep3 (A3 T13)
SRhi10002.AGTCAA.11263	0.432069	Endothelial Cells - Aortic, donor1
SRhi10066.ACAGTG.12773	0.431034	Saos-2 osteosarcoma treated with ascorbic acid and BGP to induce calcification, day04, biol_rep2 (A2 T13)
SRhi10004.AGTCAA.11317	0.429068	Endothelial Cells - Lymphatic, donor2
SRhi10005.GTTTCG.11421	0.426484	Keratinocyte - epidermal, donor3
SRhi10006.AGTTCC.11379	0.426237	Gingival epithelial cells, donor3 (GEA15)
SRhi10013.TTAGGC.12240	0.424641	chorionic membrane cells, donor3
SRhi10007.TGACCA.11266	0.423628	Endothelial Cells - Thoracic, donor1
SRhi10003.GTGGCC.11340	0.41847	Endothelial Cells - Aortic, donor2
SRhi10004.TGACCA.11264	0.41508	Endothelial Cells - Artery, donor1
SRhi10006.GTGGCC.11414	0.413643	Endothelial Cells - Microvascular, donor3
SRhi10014.ACAGTG.11521	0.411717	Hepatic Sinusoidal Endothelial Cells, donor1
SRhi10065.GGTAGC.12870	0.411421	Saos-2 osteosarcoma treated with ascorbic acid and BGP to induce calcification, 24hr, biol_rep3 (A3 T12)
SRhi10065.GTGAAA.12662	0.410599	Saos-2 osteosarcoma treated with ascorbic acid and BGP to induce calcification, 00hr00min, biol_rep1 (A1 T0)
SRhi10063.CGATGT.12393	0.410402	Lymphatic Endothelial cells response to VEGFC, 04hr00min, biol_rep2 (MM XIV - 12)
SRhi10062.GAGTGG.12389	0.410265	Lymphatic Endothelial cells response to VEGFC, 02hr00min, biol_rep2 (MM XIV - 8)
SRhi10006.GAGTGG.11334	0.409537	Small Airway Epithelial Cells, donor2
SRhi10062.GTGGCC.12386	0.409434	Lymphatic Endothelial cells response to VEGFC, 01hr00min, biol_rep2 (MM XIV - 5)
SRhi10011.AGTTCC.11607	0.409091	Keratocytes, donor2
SRhi10006.AGTCAA.11343	0.409023	Endothelial Cells - Thoracic, donor2
SRhi10011.TAGCTT.11437	0.408535	Smooth Muscle Cells - Pulmonary Artery, donor3
SRhi10065.CGTACG.12674	0.40604	Saos-2 osteosarcoma treated with ascorbic acid and BGP to induce calcification, 24hr, biol_rep1 (A1 T12)
SRhi10062.GTGAAA.12264	0.404743	Lymphatic Endothelial cells response to VEGFC, 01hr00min, biol_rep1 (MM XIX - 5)
SRhi10062.GTAGAG.12382	0.403559	Lymphatic Endothelial cells response to VEGFC, 00hr00min, biol_rep2 (MM XIV - 1)
SRhi10065.GAGTGG.12772	0.403545	Saos-2 osteosarcoma treated with ascorbic acid and BGP to induce calcification, 24hr, biol_rep2 (A2 T12)
SRhi10062.CCGTCC.12260	0.402776	Lymphatic Endothelial cells response to VEGFC, 00hr00min, biol_rep1 (MM XIX - 1)
SRhi10065.GTTTCG.12858	0.402749	Saos-2 osteosarcoma treated with ascorbic acid and BGP to induce calcification, 00hr00min, biol_rep3 (A3 T0)
SRhi10063.ATCACG.12271	0.398205	Lymphatic Endothelial cells response to VEGFC, 04hr00min, biol_rep1 (MM XIX - 12)
SRhi10012.CCGTCC.11514	0.397868	Renal Glomerular Endothelial Cells, donor1
SRhi10002.ACAGTG.11269	0.397215	Fibroblast - Dermal, donor1
SRhi10065.GTGGCC.12760	0.39679	Saos-2 osteosarcoma treated with ascorbic acid and BGP to induce calcification, 00hr00min, biol_rep2 (A2 T0)
SRhi10004.GATCAG.11594	0.395701	Renal Glomerular Endothelial Cells, donor2
SRhi10010.GAGTGG.11362	0.394568	Smooth Muscle Cells - Carotid, donor2
SRhi10008.TGACCA.11243	0.394312	Endothelial Cells - Umbilical vein, donor1
SRhi10062.CGTACG.12267	0.392506	Lymphatic Endothelial cells response to VEGFC, 02hr00min, biol_rep1 (MM XIX - 8)
SRhi10063.ACAGTG.12397	0.392372	Lymphatic Endothelial cells response to VEGFC, 08hr00min, biol_rep2 (MM XIV - 16)
SRhi10062.GTCCGC.12504	0.39223	Lymphatic Endothelial cells response to VEGFC, 00hr00min, biol_rep3 (MM XXII - 1)
SRhi10005.GGTAGC.11612	0.390478	Trabecular Meshwork Cells, donor2
SRhi10010.GGTAGC.11600	0.390402	Urothelial Cells, donor2
SRhi10002.GATCAG.11516	0.389118	Renal Cortical Epithelial Cells, donor1
SRhi10062.GTTTCG.12508	0.38831	Lymphatic Endothelial cells response to VEGFC, 01hr00min, biol_rep3 (MM XXII - 5)
SRhi10003.AGTCAA.11341	0.38721	Endothelial Cells - Artery, donor2
SRhi10002.CTTGTA.11590	0.387041	Alveolar Epithelial Cells, donor2
SRhi10004.GTGGCC.11413	0.386913	Endothelial Cells - Artery, donor3
SRhi10062.GGTAGC.12511	0.386888	Lymphatic Endothelial cells response to VEGFC, 02hr00min, biol_rep3 (MM XXII - 8)
SRhi10009.TGACCA.11267	0.385901	Endothelial Cells - Vein, donor1
SRhi10010.AGTCAA.11587	0.38505	Esophageal Epithelial Cells, donor2
SRhi10003.GCCAAT.11272	0.384325	Keratinocyte - epidermal, donor1
SRhi10008.GTGGCC.11416	0.384312	Endothelial Cells - Vein, donor3
SRhi10043.GTTTCG.4084	0.383719	iPS derived from Dermal Fibroblast (cytosolic)
SRhi10007.GATCAG.11608	0.382467	Retinal Pigment Epithelial Cells, donor2
SRhi10003.ACAGTG.11237	0.382237	Fibroblast - Gingival, donor1
SRhi10007.GTAGAG.11256	0.379774	Small Airway Epithelial Cells, donor1
SRhi10010.AGTTCC.11349	0.37876	Keratinocyte - epidermal, donor2
SRhi10005.CGATGT.11441	0.377949	Tracheal Epithelial Cells, donor3
SRhi10063.TGACCA.12275	0.377589	Lymphatic Endothelial cells response to VEGFC, 08hr00min, biol_rep1 (MM XIX - 16)
SRhi10002.GAGTGG.11301	0.376672	Sebocyte, donor2
SRhi10063.GCCAAT.12519	0.376589	Lymphatic Endothelial cells response to VEGFC, 08hr00min, biol_rep3 (MM XXII - 16)
SRhi10007.GTGGCC.11400	0.376521	Endothelial Cells - Umbilical vein, donor3
SRhi10043.GTGAAA.4080.4081	0.376282	NA
SRhi10004.AGTTCC.11319	0.375457	Fibroblast - Periodontal Ligament, donor2
SRhi10003.GTTTCG.11395	0.374077	Fibroblast - Periodontal Ligament, donor3
SRhi10014.GGTAGC.11406	0.371942	Small Airway Epithelial Cells, donor3
SRhi10006.TGACCA.11265	0.37171	Endothelial Cells - Microvascular, donor1
SRhi10012.CAGATC.11424	0.370252	Neural stem cells, donor3
SRhi10013.AGTTCC.11350	0.369999	Mammary Epithelial Cell, donor2
SRhi10063.TTAGGC.12515	0.368817	Lymphatic Endothelial cells response to VEGFC, 04hr00min, biol_rep3 (MM XXII - 12)
SRhi10007.GCCAAT.11273	0.368352	Mammary Epithelial Cell, donor1
SRhi10002.ATGTCA.11573	0.36719	Meningeal Cells, donor2
SRhi10013.GTGGCC.11394	0.366655	Fibroblast - Gingival, donor3
SRhi10008.GAGTGG.11361	0.366161	Smooth Muscle Cells - Brachiocephalic, donor2
SRhi10065.ATCACG.13274	0.365442	mesenchymal stem cells (adipose derived), adipogenic induction, day12, biol_rep1
SRhi10009.GATCAG.11378	0.365434	Sebocyte, donor3
SRhi10014.ACTTGA.11404	0.365388	Prostate Epithelial Cells, donor3
SRhi10011.CCGTCC.11517	0.365073	Renal Epithelial Cells, donor1
SRhi10065.CGATGT.13275	0.364982	mesenchymal stem cells (adipose derived), adipogenic induction, day12, biol_rep2
SRhi10014.GATCAG.14317	0.364858	Small Airway Epithelial Cells, donor3 (nuclear fraction)
SRhi10007.CTTGTA.11591	0.364748	Bronchial Epithelial Cell, donor2
SRhi10007.ATGTCA.11402	0.363956	Mesothelial Cells, donor3
SRhi10003.GATCAG.11597	0.363804	Renal Epithelial Cells, donor2
SRhi10002.GTAGAG.11220	0.362746	Sebocyte, donor1
SRhi10007.AGTCAA.11324	0.362744	Endothelial Cells - Umbilical vein, donor2
SRhi10002.CCGTCC.11491	0.362687	Pericytes, donor1
SRhi10005.GCCAAT.11527	0.362605	Keratocytes, donor1
SRhi10002.TAGCTT.11433	0.36221	Smooth Muscle Cells - Brachiocephalic, donor3
SRhi10002.CAGATC.11547	0.36178	Mesenchymal Stem Cells - amniotic membrane, donor1
SRhi10010.CCGTCC.11254	0.3616	Prostate Stromal Cells, donor1
SRhi10013.AGTCAA.11346	0.361579	Fibroblast - Dermal, donor2
SRhi10011.ACAGTG.11302	0.360834	Gingival epithelial cells, donor2 (GEA14)
SRhi10065.TTAGGC.13276	0.359825	mesenchymal stem cells (adipose derived), adipogenic induction, day12, biol_rep3
SRhi10043.GTAGAG.4082.4083	0.359587	NA
SRhi10012.AGTCAA.11345	0.358711	Fibroblast - Cardiac, donor2
SRhi10002.GTCCGC.11257	0.35845	Smooth Muscle Cells - Prostate, donor1
SRhi10006.GATCAG.11676	0.358143	Renal Proximal Tubular Epithelial Cell, donor3
SRhi10002.GGCTAC.11466	0.357054	Smooth Muscle Cells - Uterine, donor3
SRhi10008.AGTCAA.11344	0.356489	Endothelial Cells - Vein, donor2
SRhi10008.AGTTCC.11601	0.355928	Hepatic Sinusoidal Endothelial Cells, donor2
SRhi10012.GTGGCC.11418	0.355554	Fibroblast - Dermal, donor3
SRhi10015.CGTACG.11528	0.355228	Retinal Pigment Epithelial Cells, donor1
SRhi10014.CGTACG.11595	0.355059	Renal Proximal Tubular Epithelial Cell, donor2
SRhi10015.AGTCAA.11347	0.354482	Fibroblast - Lung, donor2
SRhi10006.ACTTGA.10160	0.353925	pineal gland, adult, donor10252
SRhi10065.GTAGAG.13272	0.3517	mesenchymal stem cells (adipose derived), adipogenic induction, day08, biol_rep2
SRhi10004.GTGAAA.11671	0.351578	Alveolar Epithelial Cells, donor3
SRhi10007.TTAGGC.11511	0.350551	Bronchial Epithelial Cell, donor1
SRhi10009.GTAGAG.11210	0.350489	Smooth Muscle Cells - Aortic, donor0
SRhi10014.GTTTCG.11352	0.349834	Neural stem cells, donor2
SRhi10013.CGTACG.11598	0.349384	Renal Mesangial Cells, donor2
SRhi10014.CCGTCC.11515	0.349182	Renal Proximal Tubular Epithelial Cell, donor1
SRhi10007.GTTTCG.11422	0.347511	Mammary Epithelial Cell, donor3
SRhi10009.CAGATC.11629	0.346664	Multipotent Cord Blood Unrestricted Somatic Stem Cells, donor2
SRhi10012.TTAGGC.11262	0.346633	Chondrocyte - re diff, donor1
SRhi10006.GGTAGC.11369	0.346065	Tracheal Epithelial Cells, donor2
SRhi10015.CGATGT.11510	0.344798	Alveolar Epithelial Cells, donor1
SRhi10004.ATGTCA.11627	0.344308	Mesenchymal Stem Cells - amniotic membrane, donor2
SRhi10043.CGTACG.4542	0.344026	iPS derived from Dermal Fibroblast (nuclear)
SRhi10008.GTGAAA.11453	0.343618	Bronchial Epithelial Cell, donor4
SRhi10008.CAGATC.11247	0.343315	Mesothelial Cells, donor1
SRhi10009.GAGTGG.11315	0.343258	Smooth Muscle Cells - Brain Vascular, donor2
SRhi10065.GTCCGC.13273	0.343097	mesenchymal stem cells (adipose derived), adipogenic induction, day08, biol_rep3
SRhi10003.CAGATC.11536	0.342749	Mesenchymal Stem Cells - bone marrow, donor1
SRhi10004.ACAGTG.11270	0.342682	Fibroblast - Lung, donor1
SRhi10008.GTCCGC.11532	0.341749	Trabecular Meshwork Cells, donor1
SRhi10008.GTAGAG.11283	0.341169	Smooth Muscle Cells - Aortic, donor1
SRhi10007.ACAGTG.11238	0.340733	Fibroblast - Periodontal Ligament, donor1
SRhi10010.TAGCTT.11465	0.339956	Smooth Muscle Cells - Prostate, donor3
SRhi10008.ATGTCA.11549	0.339829	Multipotent Cord Blood Unrestricted Somatic Stem Cells, donor1
SRhi10009.CGTACG.11356	0.339316	Preadipocyte - subcutaneous, donor2
SRhi10002.AGTTCC.11586	0.339244	Fibroblast - Lymphatic, donor2
SRhi10004.CAGATC.11538	0.339211	Mesenchymal Stem Cells - hepatic, donor1
SRhi10012.CTTGTA.11339	0.338724	Chondrocyte - re diff, donor2
SRhi10013.GTAGAG.11239	0.338658	Smooth Muscle Cells - Colonic, donor1
SRhi10005.GTAGAG.11281	0.337973	Skeletal Muscle Cells, donor1
SRhi10004.TAGCTT.11512	0.337845	Smooth Muscle Cells - Bronchial, donor1
SRhi10065.CCGTCC.13271	0.337404	mesenchymal stem cells (adipose derived), adipogenic induction, day08, biol_rep1
SRhi10015.TGACCA.11531	0.337402	Fibroblast - Conjunctival, donor1
SRhi10010.ACAGTG.11535	0.337001	Fibroblast - Villous Mesenchymal, donor1
SRhi10003.GTCCGC.11288	0.336235	Smooth Muscle Cells - Pulmonary Artery, donor1
SRhi10005.GAGTGG.11321	0.335769	Skeletal Muscle Satellite Cells, donor2
SRhi10010.CAGATC.11398	0.334625	Myoblast, donor3
SRhi10007.CAGATC.11548	0.334589	Mesenchymal Stem Cells - Wharton's Jelly, donor1
SRhi10010.CGTACG.11357	0.33438	Preadipocyte - visceral, donor2
SRhi10003.GAGTGG.11359	0.334262	Skeletal muscle cells differentiated into Myotubes - multinucleated, donor2
SRhi10011.GCCAAT.11493	0.333934	Meningeal Cells, donor1
SRhi10043.GTCCGC.4538.4539	0.333477	NA
SRhi10013.GTCCGC.11520	0.333045	Urothelial Cells, donor1
SRhi10002.TTAGGC.11533	0.332758	Amniotic Epithelial Cells, donor1
SRhi10012.CGTACG.11332	0.332113	Prostate Stromal Cells, donor2
SRhi10008.GATCAG.11498	0.331901	Schwann Cells, donor1
SRhi10008.TAGCTT.11508	0.33137	Smooth Muscle Cells - Esophageal, donor1
SRhi10003.TAGCTT.11391	0.331319	Smooth Muscle Cells - Brain Vascular, donor3
SRhi10008.CCGTCC.11280	0.331306	Preadipocyte - visceral, donor1
SRhi10006.GTGAAA.11661	0.331253	Astrocyte - cerebellum, donor3
SRhi10003.TTAGGC.12237	0.331183	amniotic membrane cells, donor3
SRhi10006.TAGCTT.11396	0.33106	Smooth Muscle Cells - Colonic, donor3
SRhi10011.TGACCA.11507	0.330694	Esophageal Epithelial Cells, donor1
SRhi10004.GTAGAG.11282	0.330072	Skeletal muscle cells differentiated into Myotubes - multinucleated, donor1
SRhi10005.TTAGGC.11500	0.329303	Astrocyte - cerebellum, donor1
SRhi10002.GTGAAA.11475	0.328463	Adipocyte - omental, donor3
SRhi10007.CCGTCC.11279	0.328045	Preadipocyte - subcutaneous, donor1
SRhi10003.GGCTAC.10159	0.32737	spinal cord, adult, donor10252
SRhi10011.GTAGAG.11234	0.327248	Smooth Muscle Cells - Brain Vascular, donor1
SRhi10003.ACTTGA.11249	0.327072	Pancreatic stromal cells, donor1
SRhi10013.CCGTCC.11518	0.326617	Renal Mesangial Cells, donor1
SRhi10003.ATGTCA.11617	0.325933	Mesenchymal Stem Cells - adipose, donor2
SRhi10014.GAGTGG.11335	0.325457	Smooth Muscle Cells - Prostate, donor2
SRhi10007.GTCCGC.11291	0.324554	Synoviocyte, donor1
SRhi10002.ACTTGA.11426	0.324422	Osteoblast, donor3
SRhi10006.GTCCGC.11258	0.323851	Smooth Muscle Cells - Uterine, donor1
SRhi10014.TTAGGC.11242	0.32264	Ciliary Epithelial Cells, donor1
SRhi10003.CGATGT.11405	0.322375	Prostate Stromal Cells, donor3
SRhi10011.AGTCAA.11326	0.322354	Fibroblast - Aortic Adventitial, donor2
SRhi10011.CGTACG.11331	0.322241	Prostate Epithelial Cells, donor2
SRhi10012.GGTAGC.11401	0.321443	Fibroblast - Aortic Adventitial, donor3
SRhi10013.GGCTAC.11327	0.321428	Adipocyte - breast, donor2
SRhi10015.TTAGGC.11526	0.321241	Corneal Epithelial Cells, donor1
SRhi10015.CAGATC.11425	0.321185	Osteoblast - differentiated, donor3
SRhi10065.AGTTCC.13269	0.32065	mesenchymal stem cells (adipose derived), adipogenic induction, day04, biol_rep2
SRhi10065.ATGTCA.13270	0.320615	mesenchymal stem cells (adipose derived), adipogenic induction, day04, biol_rep3
SRhi10006.GTAGAG.11240	0.320519	Skeletal Muscle Satellite Cells, donor1
SRhi10009.TAGCTT.11436	0.320447	Smooth Muscle Cells - Internal Thoracic Artery, donor3
SRhi10004.GAGTGG.11358	0.319871	Skeletal Muscle Cells, donor2
SRhi10004.GGTAGC.11368	0.319862	Synoviocyte, donor2
SRhi10012.TGACCA.11245	0.319359	Fibroblast - Aortic Adventitial, donor1
SRhi10011.GTGGCC.11417	0.319187	Fibroblast - Cardiac, donor3
SRhi10015.ACAGTG.11524	0.318659	Hepatic Stellate Cells (lipocyte), donor1
SRhi10014.CGATGT.11259	0.318286	Adipocyte - subcutaneous, donor1
SRhi10065.TAGCTT.13265	0.318021	mesenchymal stem cells (adipose derived), adipogenic induction, day02, biol_rep1
SRhi10006.CTTGTA.11316	0.317848	Astrocyte - cerebral cortex, donor2
SRhi10013.TGACCA.11268	0.317182	Fibroblast - Cardiac, donor1
SRhi10065.CTTGTA.13267	0.31682	mesenchymal stem cells (adipose derived), adipogenic induction, day02, biol_rep3
SRhi10014.AGTCAA.11318	0.316569	Fibroblast - Gingival, donor2
SRhi10010.GTTTCG.11697	0.316535	Mesenchymal Stem Cells - bone marrow, donor3
SRhi10005.ACAGTG.11506	0.316325	Fibroblast - Lymphatic, donor1
SRhi10013.GTGAAA.11411	0.31545	Chondrocyte - re diff, donor3
SRhi10011.GAGTGG.11320	0.315407	Smooth Muscle Cells - Colonic, donor2
SRhi10004.GTCCGC.11289	0.315357	Smooth Muscle Cells - Subclavian Artery, donor1
SRhi10002.GGTAGC.11366	0.315211	Smooth Muscle Cells - Subclavian Artery, donor2
SRhi10014.CTTGTA.11606	0.315073	Corneal Epithelial Cells, donor2
SRhi10065.AGTCAA.13268	0.315038	mesenchymal stem cells (adipose derived), adipogenic induction, day04, biol_rep1
SRhi10010.GTGGCC.14332	0.314915	Fibroblast - Aortic Adventitial, donor2 (nuclear fraction)
SRhi10007.TAGCTT.11435	0.314718	Smooth Muscle Cells - Coronary Artery, donor3
SRhi10005.GTCCGC.11290	0.314379	Smooth Muscle Cells - Umbilical Artery, donor1
SRhi10012.CGATGT.11473	0.314002	Adipocyte - omental, donor1
SRhi10012.GTAGAG.11285	0.313399	Smooth Muscle Cells - Carotid, donor1
SRhi10004.GTTTCG.11420	0.313327	Hair Follicle Dermal Papilla Cells, donor3
SRhi10013.GATCAG.11397	0.312854	Skeletal Muscle Satellite Cells, donor3
SRhi10004.CGTACG.11354	0.312405	Osteoblast, donor2
SRhi10065.GGCTAC.13266	0.312032	mesenchymal stem cells (adipose derived), adipogenic induction, day02, biol_rep2
SRhi10013.CTTGTA.11323	0.312014	Ciliary Epithelial Cells, donor2
SRhi10014.TGACCA.11492	0.311543	Fibroblast - Choroid Plexus, donor1
SRhi10015.GGCTAC.11336	0.311388	Adipocyte - subcutaneous, donor2
SRhi10064.GGTAGC.13231	0.311245	mesenchymal stem cells (adipose derived), adipogenic induction, 00hr00min, biol_rep3
SRhi10064.CGTACG.13229	0.310918	mesenchymal stem cells (adipose derived), adipogenic induction, 00hr00min, biol_rep1
SRhi10015.GTAGAG.11287	0.310226	Smooth Muscle Cells - Internal Thoracic Artery, donor1
SRhi10004.GGCTAC.11440	0.309678	Synoviocyte, donor3
SRhi10007.GTGAAA.11392	0.309659	Astrocyte - cerebral cortex, donor3
SRhi10003.CTTGTA.11613	0.308978	Amniotic Epithelial Cells, donor2
SRhi10042.GAGTGG.3952.3953	0.30855	NA
SRhi10015.GGTAGC.14311	0.308377	Fibroblast - Aortic Adventitial, donor3 (nuclear fraction)
SRhi10003.GTGAAA.11408	0.307733	Adipocyte - subcutaneous, donor3
SRhi10004.ACTTGA.11652	0.307547	Pericytes, donor3
SRhi10065.GCCAAT.13261	0.307537	mesenchymal stem cells (adipose derived), adipogenic induction, 12hr00min, biol_rep3
SRhi10014.GTGGCC.11419	0.3075	Fibroblast - Lung, donor3
SRhi10005.GTGAAA.11694	0.307392	Amniotic Epithelial Cells, donor3
SRhi10064.GAGTGG.13230	0.307223	mesenchymal stem cells (adipose derived), adipogenic induction, 00hr00min, biol_rep2
SRhi10065.ACAGTG.13260	0.306914	mesenchymal stem cells (adipose derived), adipogenic induction, 12hr00min, biol_rep2
SRhi10014.GTAGAG.11286	0.306895	Smooth Muscle Cells - Coronary Artery, donor1
SRhi10015.GCCAAT.11537	0.306805	Mesenchymal Stem Cells - adipose, donor1
SRhi10009.ACAGTG.14302	0.306326	Fibroblast - skin normal, donor2 (nuclear fraction)
SRhi10065.TGACCA.13259	0.306075	mesenchymal stem cells (adipose derived), adipogenic induction, 12hr00min, biol_rep1
SRhi10003.AGTTCC.11620	0.306061	Fibroblast - Mammary, donor2
SRhi10065.GATCAG.13252	0.305559	mesenchymal stem cells (adipose derived), adipogenic induction, 02hr00min, biol_rep3
SRhi10014.GTGAAA.11399	0.304736	Ciliary Epithelial Cells, donor3
SRhi10008.ACTTGA.11427	0.304179	Placental Epithelial Cells, donor3
SRhi10009.AGTTCC.11604	0.304122	Hepatic Stellate Cells (lipocyte), donor2
SRhi10009.ATGTCA.11241	0.303756	Myoblast, donor1
SRhi10006.ACAGTG.11540	0.303723	Fibroblast - Mammary, donor1
SRhi10043.GTGGCC.4540.4541	0.303521	NA
SRhi10012.ACTTGA.11428	0.303447	Preadipocyte - subcutaneous, donor3
SRhi10014.TAGCTT.11439	0.303388	Smooth Muscle Cells - Umbilical Artery, donor3
SRhi10065.CAGATC.13250	0.302333	mesenchymal stem cells (adipose derived), adipogenic induction, 02hr00min, biol_rep1
SRhi10010.GTAGAG.11284	0.302166	Smooth Muscle Cells - Brachiocephalic, donor1
SRhi10007.AGTTCC.11348	0.301933	Hair Follicle Dermal Papilla Cells, donor2
SRhi10013.TAGCTT.11513	0.30188	Smooth Muscle Cells - Tracheal, donor1
SRhi10007.CGTACG.11328	0.30179	Preadipocyte - breast, donor2
SRhi10015.GTGAAA.11687	0.301151	Corneal Epithelial Cells, donor3
SRhi10013.ACAGTG.11271	0.301103	Hair Follicle Dermal Papilla Cells, donor1
SRhi10014.GGCTAC.11474	0.300577	Adipocyte - omental, donor2
SRhi10008.CGTACG.11329	0.299872	Preadipocyte - omental, donor2
SRhi10007.GAGTGG.11360	0.299741	Smooth Muscle Cells - Aortic, donor2
SRhi10004.CCGTCC.11278	0.299622	Placental Epithelial Cells, donor1
SRhi10013.ACTTGA.11429	0.29914	Preadipocyte - visceral, donor3
SRhi10006.CCGTCC.11468	0.297662	Preadipocyte - omental, donor1
SRhi10003.GTAGAG.11255	0.297308	Sertoli Cells, donor1
SRhi10011.CGATGT.11376	0.296007	Adipocyte - breast, donor1
SRhi10005.CAGATC.11539	0.295935	Mesenchymal Stem Cells - umbilical, donor1
SRhi10012.GTTTCG.11322	0.294997	Myoblast, donor2
SRhi10015.GATCAG.14314	0.294242	Smooth Muscle Cells - Aortic, donor0 (nuclear fraction)
SRhi10003.GGTAGC.11367	0.293252	Smooth Muscle Cells - Umbilical Artery, donor2
SRhi10004.GCCAAT.11251	0.293064	Keratinocyte - oral, donor1
SRhi10015.GTGGCC.11667	0.292889	Fibroblast - Lymphatic, donor3
SRhi10015.ATGTCA.11277	0.292555	Osteoblast, donor1
SRhi10065.ACTTGA.13251	0.292493	mesenchymal stem cells (adipose derived), adipogenic induction, 02hr00min, biol_rep2
SRhi10010.GATCAG.11333	0.29209	Sertoli Cells, donor2
SRhi10013.GAGTGG.11364	0.292054	Smooth Muscle Cells - Internal Thoracic Artery, donor2
SRhi10003.CGTACG.11353	0.291964	Osteoblast - differentiated, donor2
SRhi10015.CCGTCC.11215	0.289832	Retinal Pigment Epithelial Cells, donor0
SRhi10007.ACTTGA.10162	0.288955	pituitary gland, adult, donor10252
SRhi10015.GAGTGG.11365	0.288731	Smooth Muscle Cells - Pulmonary Artery, donor2
SRhi10013.GCCAAT.11218	0.28827	Mesenchymal Stem Cells - hepatic, donor0
SRhi10006.ATGTCA.11619	0.287795	Mesenchymal Stem Cells - umbilical, donor2
SRhi10015.TAGCTT.11212	0.286937	Smooth Muscle Cells - Umbilical Artery, donor0
SRhi10014.ATGTCA.11276	0.284063	Osteoblast - differentiated, donor1
SRhi10011.CTTGTA.11338	0.282087	Chondrocyte - de diff, donor2
SRhi10012.GAGTGG.11363	0.279943	Smooth Muscle Cells - Coronary Artery, donor2
SRhi10012.GTGAAA.11410	0.277486	Chondrocyte - de diff, donor3
SRhi10010.ACTTGA.11403	0.277144	Preadipocyte - omental, donor3
SRhi10011.TTAGGC.11261	0.276842	Chondrocyte - de diff, donor1
SRhi10006.TTAGGC.11235	0.275317	Astrocyte - cerebral cortex, donor1
SRhi10009.ACTTGA.14320	0.275278	Preadipocyte - breast, donor2 (nuclear fraction)
SRhi10011.GTTTCG.11700	0.274138	Mesenchymal Stem Cells - umbilical, donor3
SRhi10012.GATCAG.11430	0.273428	Skeletal Muscle Cells, donor3
SRhi10002.GTTTCG.11701	0.27157	Fibroblast - Mammary, donor3
SRhi10009.GGCTAC.11216	0.271566	Urothelial Cells, donor0
SRhi10013.GGTAGC.11464	0.270126	Mesenchymal Stem Cells - bone marrow, donor4
SRhi10006.CGTACG.11355	0.268278	Placental Epithelial Cells, donor2
SRhi10012.TAGCTT.11438	0.266357	Smooth Muscle Cells - Subclavian Artery, donor3
SRhi10013.CGATGT.11476	0.265936	Adipocyte - perirenal, donor1
SRhi10012.GCCAAT.11217	0.261465	Mesenchymal Stem Cells - adipose, donor0
SRhi10037.GGTAGC.3904	0.260267	Embryonic Stem cell (cytosolic)
SRhi10012.ACAGTG.12626	0.25991	H9 Embryonic Stem cells, biol_rep1 (H9ES-1)
SRhi10037.CGTACG.3903	0.255112	Embryonic Stem cell (cytosolic)
SRhi10014.CAGATC.11462	0.25203	Nucleus Pulposus Cell, donor3
SRhi10011.ACTTGA.11469	0.24749	Preadipocyte - perirenal, donor1
SRhi10008.ACAGTG.11250	0.246302	Fibroblast - Pulmonary Artery, donor1
SRhi10042.GGTAGC.4474.4483	0.243737	NA
SRhi10013.ATGTCA.11252	0.236808	Nucleus Pulposus Cell, donor1
SRhi10037.AGTTCC.3902	0.232743	Embryonic Stem cell (cytosolic)
SRhi10014.GCCAAT.11214	0.22796	Mesenchymal Stem Cells - umbilical, donor0
SRhi10006.CAGATC.11219	0.222542	Mesenchymal Stem Cells - Vertebral, donor1
SRhi10004.CTTGTA.11463	0.213491	Anulus Pulposus Cell, donor2
SRhi10037.AGTCAA.4535	0.212522	Embryonic Stem cell (nuclear)
SRhi10004.TTAGGC.11248	0.210943	Anulus Pulposus Cell, donor1
SRhi10037.ATGTCA.4536	0.199126	Embryonic Stem cell (nuclear)
SRhi10037.GAGTGG.4537	0.180819	Embryonic Stem cell (nuclear)

## Sheet: CD14+Monocyte
ID	Spearman_cor_value	sample_desc
SRhi10008.TTAGGC.11224	0.774446	CD14+ Monocytes, donor1
SRhi10008.CTTGTA.11305	0.762518	CD14+ Monocytes, donor2
SRhi10009.GTGAAA.11381	0.754973	CD14+ Monocytes, donor3
SRhi10064.CAGATC.11857	0.733654	CD14+ monocytes - treated with BCG, donor4
SRhi10010.TGACCA.11229	0.725793	CD14+ monocyte derived endothelial progenitor cells, donor1
SRhi10009.GTGGCC.11386	0.722976	CD14+ monocyte derived endothelial progenitor cells, donor3
SRhi10002.GTGGCC.11384	0.715972	Dendritic Cells - monocyte immature derived, donor3
SRhi10006.GCCAAT.11232	0.70362	Macrophage - monocyte derived, donor1
SRhi10009.AGTCAA.11310	0.702484	CD14+ monocyte derived endothelial progenitor cells, donor2
SRhi10006.GTTTCG.11389	0.702078	Macrophage - monocyte derived, donor3
SRhi10002.TGACCA.11227	0.699983	Dendritic Cells - monocyte immature derived, donor1
SRhi10005.CGTACG.11312	0.690402	Peripheral Blood Mononuclear Cells, donor2
SRhi10012.ATGTCA.11233	0.688153	Neutrophils, donor1
SRhi10013.CAGATC.11390	0.679916	Neutrophils, donor3
SRhi10015.CTTGTA.11308	0.676981	Dendritic Cells - monocyte immature derived, donor2
SRhi10005.ACTTGA.11388	0.676672	Peripheral Blood Mononuclear Cells, donor3
SRhi10003.CCGTCC.11231	0.675786	Peripheral Blood Mononuclear Cells, donor1
SRhi10012.AGTTCC.11313	0.659461	Macrophage - monocyte derived, donor2
SRhi10066.CTTGTA.11705	0.65234	CD19+ B Cells, donor3
SRhi10066.GGCTAC.11624	0.650258	CD19+ B Cells, donor2
SRhi10015.GTTTCG.11314	0.646017	Neutrophils, donor2
SRhi10009.TTAGGC.11225	0.644952	CD4+ T Cells, donor1
SRhi10066.TAGCTT.11544	0.639742	CD19+ B Cells, donor1
SRhi10009.CTTGTA.11306	0.63359	CD4+ T Cells, donor2
SRhi10013.GTTTCG.11311	0.6236	Natural Killer Cells, donor2
SRhi10010.TTAGGC.11226	0.621854	CD8+ T Cells, donor1
SRhi10011.GTGAAA.11383	0.619157	CD8+ T Cells, donor3
SRhi10010.CTTGTA.11307	0.619086	CD8+ T Cells, donor2
SRhi10011.CAGATC.11387	0.616173	Natural Killer Cells, donor3
SRhi10010.GTGAAA.11382	0.612731	CD4+ T Cells, donor3
SRhi10008.GCCAAT.11487	0.604156	Mast cell - stimulated, donor1
SRhi10084.CCGTCC.4534	0.601528	CD19+ B Lymphocytes (cytosolic)
SRhi10042.AGTCAA.3997	0.563917	CD3+ T Lymphocytes (cytosolic)
SRhi10042.AGTTCC.4475	0.560241	CD3+ T Lymphocytes (nuclear)
SRhi10084.GTAGAG.4533	0.552285	CD19+ B Lymphocytes (nuclear)
SRhi10066.GTAGAG.13554	0.53854	COBL-a rinderpest infection, 00hr, biol_rep2
SRhi10066.GAGTGG.13575	0.536034	COBL-a rinderpest(-C) infection, 24hr, biol_rep2
SRhi10066.GTCCGC.13555	0.533623	COBL-a rinderpest infection, 00hr, biol_rep3
SRhi10014.AGTTCC.11566	0.53245	Mast cell, donor3
SRhi10066.GTTTCG.13564	0.530254	COBL-a rinderpest infection, 24hr, biol_rep3
SRhi10066.CGTACG.13574	0.529769	COBL-a rinderpest(-C) infection, 24hr, biol_rep1
SRhi10066.GGTAGC.13576	0.529377	COBL-a rinderpest(-C) infection, 24hr, biol_rep3
SRhi10066.GTGGCC.13563	0.528783	COBL-a rinderpest infection, 24hr, biol_rep2
SRhi10066.GTGAAA.13562	0.524941	COBL-a rinderpest infection, 24hr, biol_rep1
SRhi10066.AGTTCC.11603	0.522248	Hepatocyte, donor2
SRhi10066.CCGTCC.13553	0.521462	COBL-a rinderpest infection, 00hr, biol_rep1
SRhi10002.GCCAAT.11246	0.513825	Intestinal epithelial cells (polarized), donor1
SRhi10009.GCCAAT.11565	0.513522	Mast cell, donor2
SRhi10010.GCCAAT.11274	0.511434	Melanocyte - light, donor1
SRhi10008.GTTTCG.11567	0.503008	Mast cell, donor4
SRhi10009.GTTTCG.11423	0.498527	Melanocyte - light, donor3
SRhi10066.AGTCAA.11523	0.498142	Hepatocyte, donor1
SRhi10009.CCGTCC.11253	0.488867	Prostate Epithelial Cells (polarized), donor1
SRhi10015.AGTTCC.11351	0.488724	Melanocyte - light, donor2
SRhi10066.GATCAG.12862	0.479052	Saos-2 osteosarcoma treated with ascorbic acid and BGP to induce calcification, 01hr00min, biol_rep3 (A3 T4)
SRhi10005.TGACCA.11236	0.474274	Endothelial Cells - Lymphatic, donor1
SRhi10003.TGACCA.11207	0.473716	Endothelial Cells - Aortic, donor0
SRhi10064.TTAGGC.13190	0.473461	MCF7 breast cancer cell line response to HRG, 04hr, biol_rep3
SRhi10064.ATCACG.13058	0.473246	MCF7 breast cancer cell line response to HRG, 04hr, biol_rep1
SRhi10064.ACTTGA.13128	0.472563	MCF7 breast cancer cell line response to HRG, 08hr, biol_rep2
SRhi10064.ACAGTG.13118	0.471901	MCF7 breast cancer cell line response to HRG, 01hr20min, biol_rep2
SRhi10063.CCGTCC.13051	0.470529	MCF7 breast cancer cell line response to HRG, 01hr00min, biol_rep1
SRhi10064.GATCAG.13194	0.469737	MCF7 breast cancer cell line response to HRG, 08hr, biol_rep3
SRhi10066.CAGATC.12666	0.468871	Saos-2 osteosarcoma treated with ascorbic acid and BGP to induce calcification, 01hr00min, biol_rep1 (A1 T4)
SRhi10063.GGCTAC.13119	0.468321	MCF7 breast cancer cell line response to HRG, 01hr40min, biol_rep2
SRhi10064.TGACCA.13052	0.468109	MCF7 breast cancer cell line response to HRG, 01hr20min, biol_rep1
SRhi10063.CGTACG.13050	0.467717	MCF7 breast cancer cell line response to HRG, 00hr45min, biol_rep1
SRhi10064.CGATGT.13124	0.467468	MCF7 breast cancer cell line response to HRG, 04hr, biol_rep2
SRhi10063.GAGTGG.13116	0.465892	MCF7 breast cancer cell line response to HRG, 00hr45min, biol_rep2
SRhi10066.ATGTCA.11684	0.465807	Hepatocyte, donor3
SRhi10063.GTGAAA.13049	0.465441	MCF7 breast cancer cell line response to HRG, 00hr30min, biol_rep1
SRhi10064.GCCAAT.13184	0.465018	MCF7 breast cancer cell line response to HRG, 01hr20min, biol_rep3
SRhi10063.CTTGTA.13185	0.464769	MCF7 breast cancer cell line response to HRG, 01hr40min, biol_rep3
SRhi10063.GGTAGC.13182	0.46473	MCF7 breast cancer cell line response to HRG, 00hr45min, biol_rep3
SRhi10063.GTGGCC.13115	0.464085	MCF7 breast cancer cell line response to HRG, 00hr30min, biol_rep2
SRhi10063.GTTTCG.13181	0.464002	MCF7 breast cancer cell line response to HRG, 00hr30min, biol_rep3
SRhi10066.TGACCA.12675	0.463298	Saos-2 osteosarcoma treated with ascorbic acid and BGP to induce calcification, day04, biol_rep1 (A1 T13)
SRhi10066.ATCACG.12679	0.462979	Saos-2 osteosarcoma treated with ascorbic acid and BGP to induce calcification, day28, biol_rep1 (A1 T17)
SRhi10063.AGTTCC.13114	0.462501	MCF7 breast cancer cell line response to HRG, 00hr15min, biol_rep2
SRhi10063.ATGTCA.13180	0.462185	MCF7 breast cancer cell line response to HRG, 00hr15min, biol_rep3
SRhi10063.TAGCTT.13053	0.462081	MCF7 breast cancer cell line response to HRG, 01hr40min, biol_rep1
SRhi10066.ACTTGA.12764	0.462046	Saos-2 osteosarcoma treated with ascorbic acid and BGP to induce calcification, 01hr00min, biol_rep2 (A2 T4)
SRhi10063.GTCCGC.13183	0.461845	MCF7 breast cancer cell line response to HRG, 01hr00min, biol_rep3
SRhi10063.CAGATC.13031	0.461475	MCF7 breast cancer cell line response to EGF1, 00hr00min, biol_rep1
SRhi10063.GTAGAG.13117	0.460657	MCF7 breast cancer cell line response to HRG, 01hr00min, biol_rep2
SRhi10066.GCCAAT.12871	0.460322	Saos-2 osteosarcoma treated with ascorbic acid and BGP to induce calcification, day04, biol_rep3 (A3 T13)
SRhi10066.CGATGT.12777	0.459878	Saos-2 osteosarcoma treated with ascorbic acid and BGP to induce calcification, day28, biol_rep2 (A2 T17)
SRhi10063.AGTCAA.13048	0.457597	MCF7 breast cancer cell line response to HRG, 00hr15min, biol_rep1
SRhi10063.GATCAG.13163	0.457309	MCF7 breast cancer cell line response to EGF1, 00hr00min, biol_rep3
SRhi10066.TTAGGC.12875	0.457115	Saos-2 osteosarcoma treated with ascorbic acid and BGP to induce calcification, day28, biol_rep3 (A3 T17)
SRhi10063.ACTTGA.13097	0.454075	MCF7 breast cancer cell line response to EGF1, 00hr00min, biol_rep2
SRhi10013.TTAGGC.12240	0.453978	chorionic membrane cells, donor3
SRhi10066.ACAGTG.12773	0.453488	Saos-2 osteosarcoma treated with ascorbic acid and BGP to induce calcification, day04, biol_rep2 (A2 T13)
SRhi10005.GTTTCG.11421	0.452192	Keratinocyte - epidermal, donor3
SRhi10011.GGTAGC.11412	0.450673	Endothelial Cells - Aortic, donor3
SRhi10002.AGTCAA.11263	0.447571	Endothelial Cells - Aortic, donor1
SRhi10005.GTGGCC.11393	0.446166	Endothelial Cells - Lymphatic, donor3
SRhi10006.AGTTCC.11379	0.445742	Gingival epithelial cells, donor3 (GEA15)
SRhi10003.GTGGCC.11340	0.438432	Endothelial Cells - Aortic, donor2
SRhi10065.GTGAAA.12662	0.438026	Saos-2 osteosarcoma treated with ascorbic acid and BGP to induce calcification, 00hr00min, biol_rep1 (A1 T0)
SRhi10004.AGTCAA.11317	0.437913	Endothelial Cells - Lymphatic, donor2
SRhi10065.GGTAGC.12870	0.432645	Saos-2 osteosarcoma treated with ascorbic acid and BGP to induce calcification, 24hr, biol_rep3 (A3 T12)
SRhi10065.CGTACG.12674	0.431724	Saos-2 osteosarcoma treated with ascorbic acid and BGP to induce calcification, 24hr, biol_rep1 (A1 T12)
SRhi10006.GAGTGG.11334	0.429019	Small Airway Epithelial Cells, donor2
SRhi10007.TGACCA.11266	0.428348	Endothelial Cells - Thoracic, donor1
SRhi10065.GTTTCG.12858	0.427393	Saos-2 osteosarcoma treated with ascorbic acid and BGP to induce calcification, 00hr00min, biol_rep3 (A3 T0)
SRhi10014.ACAGTG.11521	0.427141	Hepatic Sinusoidal Endothelial Cells, donor1
SRhi10065.GAGTGG.12772	0.427081	Saos-2 osteosarcoma treated with ascorbic acid and BGP to induce calcification, 24hr, biol_rep2 (A2 T12)
SRhi10004.TGACCA.11264	0.425778	Endothelial Cells - Artery, donor1
SRhi10011.TAGCTT.11437	0.422779	Smooth Muscle Cells - Pulmonary Artery, donor3
SRhi10065.GTGGCC.12760	0.422441	Saos-2 osteosarcoma treated with ascorbic acid and BGP to induce calcification, 00hr00min, biol_rep2 (A2 T0)
SRhi10011.AGTTCC.11607	0.419471	Keratocytes, donor2
SRhi10063.CGATGT.12393	0.418622	Lymphatic Endothelial cells response to VEGFC, 04hr00min, biol_rep2 (MM XIV - 12)
SRhi10062.GAGTGG.12389	0.416774	Lymphatic Endothelial cells response to VEGFC, 02hr00min, biol_rep2 (MM XIV - 8)
SRhi10062.GTGGCC.12386	0.416315	Lymphatic Endothelial cells response to VEGFC, 01hr00min, biol_rep2 (MM XIV - 5)
SRhi10006.AGTCAA.11343	0.415795	Endothelial Cells - Thoracic, donor2
SRhi10006.GTGGCC.11414	0.415625	Endothelial Cells - Microvascular, donor3
SRhi10003.GCCAAT.11272	0.415407	Keratinocyte - epidermal, donor1
SRhi10002.CTTGTA.11590	0.412401	Alveolar Epithelial Cells, donor2
SRhi10062.GTAGAG.12382	0.411466	Lymphatic Endothelial cells response to VEGFC, 00hr00min, biol_rep2 (MM XIV - 1)
SRhi10008.TGACCA.11243	0.410959	Endothelial Cells - Umbilical vein, donor1
SRhi10010.AGTCAA.11587	0.410897	Esophageal Epithelial Cells, donor2
SRhi10012.CCGTCC.11514	0.410665	Renal Glomerular Endothelial Cells, donor1
SRhi10002.GATCAG.11516	0.410029	Renal Cortical Epithelial Cells, donor1
SRhi10062.GTGAAA.12264	0.408685	Lymphatic Endothelial cells response to VEGFC, 01hr00min, biol_rep1 (MM XIX - 5)
SRhi10004.GATCAG.11594	0.406929	Renal Glomerular Endothelial Cells, donor2
SRhi10004.GTGGCC.11413	0.406888	Endothelial Cells - Artery, donor3
SRhi10009.TGACCA.11267	0.406784	Endothelial Cells - Vein, donor1
SRhi10010.GGTAGC.11600	0.406386	Urothelial Cells, donor2
SRhi10043.GTTTCG.4084	0.405478	iPS derived from Dermal Fibroblast (cytosolic)
SRhi10005.GGTAGC.11612	0.404895	Trabecular Meshwork Cells, donor2
SRhi10062.CCGTCC.12260	0.404354	Lymphatic Endothelial cells response to VEGFC, 00hr00min, biol_rep1 (MM XIX - 1)
SRhi10063.ATCACG.12271	0.404289	Lymphatic Endothelial cells response to VEGFC, 04hr00min, biol_rep1 (MM XIX - 12)
SRhi10003.AGTCAA.11341	0.403448	Endothelial Cells - Artery, donor2
SRhi10063.ACAGTG.12397	0.402597	Lymphatic Endothelial cells response to VEGFC, 08hr00min, biol_rep2 (MM XIV - 16)
SRhi10010.AGTTCC.11349	0.402264	Keratinocyte - epidermal, donor2
SRhi10007.GATCAG.11608	0.401761	Retinal Pigment Epithelial Cells, donor2
SRhi10062.GTCCGC.12504	0.401248	Lymphatic Endothelial cells response to VEGFC, 00hr00min, biol_rep3 (MM XXII - 1)
SRhi10008.GTGGCC.11416	0.400703	Endothelial Cells - Vein, donor3
SRhi10010.GAGTGG.11362	0.400579	Smooth Muscle Cells - Carotid, donor2
SRhi10062.CGTACG.12267	0.39812	Lymphatic Endothelial cells response to VEGFC, 02hr00min, biol_rep1 (MM XIX - 8)
SRhi10005.CGATGT.11441	0.397593	Tracheal Epithelial Cells, donor3
SRhi10014.GGTAGC.11406	0.397286	Small Airway Epithelial Cells, donor3
SRhi10007.GTGGCC.11400	0.39694	Endothelial Cells - Umbilical vein, donor3
SRhi10014.ACTTGA.11404	0.396506	Prostate Epithelial Cells, donor3
SRhi10002.GAGTGG.11301	0.395798	Sebocyte, donor2
SRhi10062.GTTTCG.12508	0.395483	Lymphatic Endothelial cells response to VEGFC, 01hr00min, biol_rep3 (MM XXII - 5)
SRhi10002.ACAGTG.11269	0.395261	Fibroblast - Dermal, donor1
SRhi10062.GGTAGC.12511	0.394324	Lymphatic Endothelial cells response to VEGFC, 02hr00min, biol_rep3 (MM XXII - 8)
SRhi10007.GTAGAG.11256	0.393961	Small Airway Epithelial Cells, donor1
SRhi10043.GTGAAA.4080.4081	0.393449	NA
SRhi10013.AGTTCC.11350	0.391495	Mammary Epithelial Cell, donor2
SRhi10004.AGTTCC.11319	0.391434	Fibroblast - Periodontal Ligament, donor2
SRhi10003.ACAGTG.11237	0.3906	Fibroblast - Gingival, donor1
SRhi10011.CCGTCC.11517	0.389638	Renal Epithelial Cells, donor1
SRhi10013.GTGGCC.11394	0.387746	Fibroblast - Gingival, donor3
SRhi10013.AGTCAA.11346	0.387514	Fibroblast - Dermal, donor2
SRhi10007.GCCAAT.11273	0.38724	Mammary Epithelial Cell, donor1
SRhi10009.GATCAG.11378	0.386874	Sebocyte, donor3
SRhi10007.CTTGTA.11591	0.386631	Bronchial Epithelial Cell, donor2
SRhi10002.GTAGAG.11220	0.386369	Sebocyte, donor1
SRhi10003.GTTTCG.11395	0.385434	Fibroblast - Periodontal Ligament, donor3
SRhi10063.TGACCA.12275	0.384751	Lymphatic Endothelial cells response to VEGFC, 08hr00min, biol_rep1 (MM XIX - 16)
SRhi10003.GATCAG.11597	0.384402	Renal Epithelial Cells, donor2
SRhi10063.GCCAAT.12519	0.383656	Lymphatic Endothelial cells response to VEGFC, 08hr00min, biol_rep3 (MM XXII - 16)
SRhi10011.ACAGTG.11302	0.383238	Gingival epithelial cells, donor2 (GEA14)
SRhi10005.GCCAAT.11527	0.383075	Keratocytes, donor1
SRhi10002.CAGATC.11547	0.382974	Mesenchymal Stem Cells - amniotic membrane, donor1
SRhi10007.AGTCAA.11324	0.381788	Endothelial Cells - Umbilical vein, donor2
SRhi10008.AGTCAA.11344	0.380888	Endothelial Cells - Vein, donor2
SRhi10014.GATCAG.14317	0.380012	Small Airway Epithelial Cells, donor3 (nuclear fraction)
SRhi10014.CGTACG.11595	0.379794	Renal Proximal Tubular Epithelial Cell, donor2
SRhi10004.GTGAAA.11671	0.3786	Alveolar Epithelial Cells, donor3
SRhi10063.TTAGGC.12515	0.378241	Lymphatic Endothelial cells response to VEGFC, 04hr00min, biol_rep3 (MM XXII - 12)
SRhi10043.GTAGAG.4082.4083	0.378057	NA
SRhi10002.CCGTCC.11491	0.377722	Pericytes, donor1
SRhi10065.ATCACG.13274	0.377627	mesenchymal stem cells (adipose derived), adipogenic induction, day12, biol_rep1
SRhi10006.GATCAG.11676	0.376559	Renal Proximal Tubular Epithelial Cell, donor3
SRhi10006.TGACCA.11265	0.376391	Endothelial Cells - Microvascular, donor1
SRhi10007.TTAGGC.11511	0.376086	Bronchial Epithelial Cell, donor1
SRhi10009.CAGATC.11629	0.375784	Multipotent Cord Blood Unrestricted Somatic Stem Cells, donor2
SRhi10065.CGATGT.13275	0.375773	mesenchymal stem cells (adipose derived), adipogenic induction, day12, biol_rep2
SRhi10002.ATGTCA.11573	0.37542	Meningeal Cells, donor2
SRhi10009.GTAGAG.11210	0.372912	Smooth Muscle Cells - Aortic, donor0
SRhi10065.TTAGGC.13276	0.37232	mesenchymal stem cells (adipose derived), adipogenic induction, day12, biol_rep3
SRhi10013.CGTACG.11598	0.372024	Renal Mesangial Cells, donor2
SRhi10015.CGATGT.11510	0.371654	Alveolar Epithelial Cells, donor1
SRhi10012.AGTCAA.11345	0.371336	Fibroblast - Cardiac, donor2
SRhi10007.GTTTCG.11422	0.371045	Mammary Epithelial Cell, donor3
SRhi10002.TAGCTT.11433	0.371019	Smooth Muscle Cells - Brachiocephalic, donor3
SRhi10015.AGTCAA.11347	0.370874	Fibroblast - Lung, donor2
SRhi10002.GGCTAC.11466	0.370234	Smooth Muscle Cells - Uterine, donor3
SRhi10014.CCGTCC.11515	0.369	Renal Proximal Tubular Epithelial Cell, donor1
SRhi10010.CCGTCC.11254	0.368982	Prostate Stromal Cells, donor1
SRhi10015.CGTACG.11528	0.368962	Retinal Pigment Epithelial Cells, donor1
SRhi10003.CAGATC.11536	0.368204	Mesenchymal Stem Cells - bone marrow, donor1
SRhi10002.GTCCGC.11257	0.368194	Smooth Muscle Cells - Prostate, donor1
SRhi10006.GGTAGC.11369	0.368051	Tracheal Epithelial Cells, donor2
SRhi10004.ATGTCA.11627	0.368042	Mesenchymal Stem Cells - amniotic membrane, donor2
SRhi10008.GAGTGG.11361	0.367503	Smooth Muscle Cells - Brachiocephalic, donor2
SRhi10008.AGTTCC.11601	0.367188	Hepatic Sinusoidal Endothelial Cells, donor2
SRhi10012.GTGGCC.11418	0.366654	Fibroblast - Dermal, donor3
SRhi10012.CAGATC.11424	0.36649	Neural stem cells, donor3
SRhi10008.GTGAAA.11453	0.365584	Bronchial Epithelial Cell, donor4
SRhi10005.GTAGAG.11281	0.365143	Skeletal Muscle Cells, donor1
SRhi10009.GAGTGG.11315	0.364925	Smooth Muscle Cells - Brain Vascular, donor2
SRhi10008.ATGTCA.11549	0.363465	Multipotent Cord Blood Unrestricted Somatic Stem Cells, donor1
SRhi10008.GTCCGC.11532	0.362622	Trabecular Meshwork Cells, donor1
SRhi10043.CGTACG.4542	0.36131	iPS derived from Dermal Fibroblast (nuclear)
SRhi10007.ACAGTG.11238	0.360929	Fibroblast - Periodontal Ligament, donor1
SRhi10013.GTAGAG.11239	0.360891	Smooth Muscle Cells - Colonic, donor1
SRhi10010.CAGATC.11398	0.36085	Myoblast, donor3
SRhi10012.TTAGGC.11262	0.360737	Chondrocyte - re diff, donor1
SRhi10004.TAGCTT.11512	0.360603	Smooth Muscle Cells - Bronchial, donor1
SRhi10005.GAGTGG.11321	0.360475	Skeletal Muscle Satellite Cells, donor2
SRhi10011.TGACCA.11507	0.360272	Esophageal Epithelial Cells, donor1
SRhi10004.ACAGTG.11270	0.360117	Fibroblast - Lung, donor1
SRhi10010.TAGCTT.11465	0.358964	Smooth Muscle Cells - Prostate, donor3
SRhi10065.GTAGAG.13272	0.358841	mesenchymal stem cells (adipose derived), adipogenic induction, day08, biol_rep2
SRhi10003.TTAGGC.12237	0.358496	amniotic membrane cells, donor3
SRhi10015.TGACCA.11531	0.358402	Fibroblast - Conjunctival, donor1
SRhi10007.ATGTCA.11402	0.357391	Mesothelial Cells, donor3
SRhi10004.CAGATC.11538	0.356634	Mesenchymal Stem Cells - hepatic, donor1
SRhi10010.ACAGTG.11535	0.355521	Fibroblast - Villous Mesenchymal, donor1
SRhi10013.GTCCGC.11520	0.35543	Urothelial Cells, donor1
SRhi10008.GATCAG.11498	0.355351	Schwann Cells, donor1
SRhi10006.TAGCTT.11396	0.354521	Smooth Muscle Cells - Colonic, donor3
SRhi10003.GAGTGG.11359	0.354309	Skeletal muscle cells differentiated into Myotubes - multinucleated, donor2
SRhi10012.CTTGTA.11339	0.354274	Chondrocyte - re diff, donor2
SRhi10003.TAGCTT.11391	0.353927	Smooth Muscle Cells - Brain Vascular, donor3
SRhi10015.TTAGGC.11526	0.352925	Corneal Epithelial Cells, donor1
SRhi10011.GCCAAT.11493	0.352889	Meningeal Cells, donor1
SRhi10011.GTAGAG.11234	0.352533	Smooth Muscle Cells - Brain Vascular, donor1
SRhi10014.GTTTCG.11352	0.352224	Neural stem cells, donor2
SRhi10006.GTGAAA.11661	0.352079	Astrocyte - cerebellum, donor3
SRhi10011.CGTACG.11331	0.351928	Prostate Epithelial Cells, donor2
SRhi10043.GTCCGC.4538.4539	0.351559	NA
SRhi10065.GTCCGC.13273	0.351187	mesenchymal stem cells (adipose derived), adipogenic induction, day08, biol_rep3
SRhi10014.TTAGGC.11242	0.351176	Ciliary Epithelial Cells, donor1
SRhi10004.GTAGAG.11282	0.350945	Skeletal muscle cells differentiated into Myotubes - multinucleated, donor1
SRhi10008.TAGCTT.11508	0.350719	Smooth Muscle Cells - Esophageal, donor1
SRhi10002.TTAGGC.11533	0.350146	Amniotic Epithelial Cells, donor1
SRhi10002.AGTTCC.11586	0.350143	Fibroblast - Lymphatic, donor2
SRhi10014.CTTGTA.11606	0.349597	Corneal Epithelial Cells, donor2
SRhi10008.GTAGAG.11283	0.349303	Smooth Muscle Cells - Aortic, donor1
SRhi10003.ATGTCA.11617	0.349118	Mesenchymal Stem Cells - adipose, donor2
SRhi10008.CCGTCC.11280	0.348694	Preadipocyte - visceral, donor1
SRhi10005.TTAGGC.11500	0.347803	Astrocyte - cerebellum, donor1
SRhi10002.ACTTGA.11426	0.347486	Osteoblast, donor3
SRhi10004.GAGTGG.11358	0.346799	Skeletal Muscle Cells, donor2
SRhi10065.CCGTCC.13271	0.346244	mesenchymal stem cells (adipose derived), adipogenic induction, day08, biol_rep1
SRhi10009.CGTACG.11356	0.345754	Preadipocyte - subcutaneous, donor2
SRhi10013.CCGTCC.11518	0.345673	Renal Mesangial Cells, donor1
SRhi10012.CGTACG.11332	0.345281	Prostate Stromal Cells, donor2
SRhi10006.ACAGTG.11540	0.344531	Fibroblast - Mammary, donor1
SRhi10003.AGTTCC.11620	0.344487	Fibroblast - Mammary, donor2
SRhi10003.ACTTGA.11249	0.344305	Pancreatic stromal cells, donor1
SRhi10013.GATCAG.11397	0.344164	Skeletal Muscle Satellite Cells, donor3
SRhi10014.GAGTGG.11335	0.343854	Smooth Muscle Cells - Prostate, donor2
SRhi10003.GTCCGC.11288	0.343461	Smooth Muscle Cells - Pulmonary Artery, donor1
SRhi10015.CAGATC.11425	0.342997	Osteoblast - differentiated, donor3
SRhi10006.ACTTGA.10160	0.342934	pineal gland, adult, donor10252
SRhi10006.GTAGAG.11240	0.34252	Skeletal Muscle Satellite Cells, donor1
SRhi10013.GGCTAC.11327	0.342241	Adipocyte - breast, donor2
SRhi10010.CGTACG.11357	0.341912	Preadipocyte - visceral, donor2
SRhi10015.ACAGTG.11524	0.341899	Hepatic Stellate Cells (lipocyte), donor1
SRhi10013.TGACCA.11268	0.341606	Fibroblast - Cardiac, donor1
SRhi10007.CAGATC.11548	0.341441	Mesenchymal Stem Cells - Wharton's Jelly, donor1
SRhi10010.GTTTCG.11697	0.341059	Mesenchymal Stem Cells - bone marrow, donor3
SRhi10002.GTGAAA.11475	0.340565	Adipocyte - omental, donor3
SRhi10008.CAGATC.11247	0.340008	Mesothelial Cells, donor1
SRhi10006.GTCCGC.11258	0.339895	Smooth Muscle Cells - Uterine, donor1
SRhi10012.TGACCA.11245	0.338721	Fibroblast - Aortic Adventitial, donor1
SRhi10007.GTCCGC.11291	0.338269	Synoviocyte, donor1
SRhi10011.AGTCAA.11326	0.337918	Fibroblast - Aortic Adventitial, donor2
SRhi10014.CGATGT.11259	0.337879	Adipocyte - subcutaneous, donor1
SRhi10013.CTTGTA.11323	0.33759	Ciliary Epithelial Cells, donor2
SRhi10012.GGTAGC.11401	0.337226	Fibroblast - Aortic Adventitial, donor3
SRhi10011.GAGTGG.11320	0.336604	Smooth Muscle Cells - Colonic, donor2
SRhi10005.ACAGTG.11506	0.335921	Fibroblast - Lymphatic, donor1
SRhi10065.TAGCTT.13265	0.335275	mesenchymal stem cells (adipose derived), adipogenic induction, day02, biol_rep1
SRhi10004.CGTACG.11354	0.3352	Osteoblast, donor2
SRhi10003.CGATGT.11405	0.334626	Prostate Stromal Cells, donor3
SRhi10007.CCGTCC.11279	0.334612	Preadipocyte - subcutaneous, donor1
SRhi10004.GGTAGC.11368	0.3346	Synoviocyte, donor2
SRhi10011.GTGGCC.11417	0.334126	Fibroblast - Cardiac, donor3
SRhi10007.GTGAAA.11392	0.333812	Astrocyte - cerebral cortex, donor3
SRhi10006.CTTGTA.11316	0.333596	Astrocyte - cerebral cortex, donor2
SRhi10065.ATGTCA.13270	0.333468	mesenchymal stem cells (adipose derived), adipogenic induction, day04, biol_rep3
SRhi10065.CTTGTA.13267	0.33338	mesenchymal stem cells (adipose derived), adipogenic induction, day02, biol_rep3
SRhi10014.TGACCA.11492	0.332741	Fibroblast - Choroid Plexus, donor1
SRhi10010.GTAGAG.11284	0.331895	Smooth Muscle Cells - Brachiocephalic, donor1
SRhi10004.GTCCGC.11289	0.33165	Smooth Muscle Cells - Subclavian Artery, donor1
SRhi10003.GGCTAC.10159	0.331504	spinal cord, adult, donor10252
SRhi10014.GTGAAA.11399	0.331309	Ciliary Epithelial Cells, donor3
SRhi10013.GTGAAA.11411	0.331024	Chondrocyte - re diff, donor3
SRhi10015.GCCAAT.11537	0.330679	Mesenchymal Stem Cells - adipose, donor1
SRhi10004.GCCAAT.11251	0.330638	Keratinocyte - oral, donor1
SRhi10065.GGCTAC.13266	0.330013	mesenchymal stem cells (adipose derived), adipogenic induction, day02, biol_rep2
SRhi10065.AGTTCC.13269	0.329602	mesenchymal stem cells (adipose derived), adipogenic induction, day04, biol_rep2
SRhi10015.GGCTAC.11336	0.32936	Adipocyte - subcutaneous, donor2
SRhi10015.GTGAAA.11687	0.328929	Corneal Epithelial Cells, donor3
SRhi10064.CGTACG.13229	0.328784	mesenchymal stem cells (adipose derived), adipogenic induction, 00hr00min, biol_rep1
SRhi10009.ATGTCA.11241	0.328636	Myoblast, donor1
SRhi10003.CTTGTA.11613	0.32827	Amniotic Epithelial Cells, donor2
SRhi10015.GGTAGC.14311	0.328028	Fibroblast - Aortic Adventitial, donor3 (nuclear fraction)
SRhi10009.TAGCTT.11436	0.327829	Smooth Muscle Cells - Internal Thoracic Artery, donor3
SRhi10007.CGTACG.11328	0.327793	Preadipocyte - breast, donor2
SRhi10065.AGTCAA.13268	0.327608	mesenchymal stem cells (adipose derived), adipogenic induction, day04, biol_rep1
SRhi10014.AGTCAA.11318	0.327562	Fibroblast - Gingival, donor2
SRhi10007.AGTTCC.11348	0.327505	Hair Follicle Dermal Papilla Cells, donor2
SRhi10012.CGATGT.11473	0.327271	Adipocyte - omental, donor1
SRhi10005.GTGAAA.11694	0.327111	Amniotic Epithelial Cells, donor3
SRhi10004.GTTTCG.11420	0.327021	Hair Follicle Dermal Papilla Cells, donor3
SRhi10005.GTCCGC.11290	0.326941	Smooth Muscle Cells - Umbilical Artery, donor1
SRhi10008.ACTTGA.11427	0.326758	Placental Epithelial Cells, donor3
SRhi10009.AGTTCC.11604	0.326521	Hepatic Stellate Cells (lipocyte), donor2
SRhi10003.GTGAAA.11408	0.326323	Adipocyte - subcutaneous, donor3
SRhi10064.GGTAGC.13231	0.326315	mesenchymal stem cells (adipose derived), adipogenic induction, 00hr00min, biol_rep3
SRhi10009.ACAGTG.14302	0.326195	Fibroblast - skin normal, donor2 (nuclear fraction)
SRhi10004.ACTTGA.11652	0.326067	Pericytes, donor3
SRhi10065.GCCAAT.13261	0.326004	mesenchymal stem cells (adipose derived), adipogenic induction, 12hr00min, biol_rep3
SRhi10064.GAGTGG.13230	0.325771	mesenchymal stem cells (adipose derived), adipogenic induction, 00hr00min, biol_rep2
SRhi10065.TGACCA.13259	0.325324	mesenchymal stem cells (adipose derived), adipogenic induction, 12hr00min, biol_rep1
SRhi10012.GTTTCG.11322	0.32503	Myoblast, donor2
SRhi10065.GATCAG.13252	0.324751	mesenchymal stem cells (adipose derived), adipogenic induction, 02hr00min, biol_rep3
SRhi10015.GTAGAG.11287	0.324609	Smooth Muscle Cells - Internal Thoracic Artery, donor1
SRhi10012.ACTTGA.11428	0.324576	Preadipocyte - subcutaneous, donor3
SRhi10012.GTAGAG.11285	0.32429	Smooth Muscle Cells - Carotid, donor1
SRhi10004.GGCTAC.11440	0.324051	Synoviocyte, donor3
SRhi10065.ACAGTG.13260	0.323969	mesenchymal stem cells (adipose derived), adipogenic induction, 12hr00min, biol_rep2
SRhi10004.CCGTCC.11278	0.323321	Placental Epithelial Cells, donor1
SRhi10007.TAGCTT.11435	0.322274	Smooth Muscle Cells - Coronary Artery, donor3
SRhi10014.TAGCTT.11439	0.321554	Smooth Muscle Cells - Umbilical Artery, donor3
SRhi10013.TAGCTT.11513	0.320422	Smooth Muscle Cells - Tracheal, donor1
SRhi10013.ACAGTG.11271	0.32008	Hair Follicle Dermal Papilla Cells, donor1
SRhi10014.GTAGAG.11286	0.319884	Smooth Muscle Cells - Coronary Artery, donor1
SRhi10065.CAGATC.13250	0.31979	mesenchymal stem cells (adipose derived), adipogenic induction, 02hr00min, biol_rep1
SRhi10014.GGCTAC.11474	0.319133	Adipocyte - omental, donor2
SRhi10014.GTGGCC.11419	0.319103	Fibroblast - Lung, donor3
SRhi10011.CGATGT.11376	0.318136	Adipocyte - breast, donor1
SRhi10013.ACTTGA.11429	0.317389	Preadipocyte - visceral, donor3
SRhi10005.CAGATC.11539	0.317278	Mesenchymal Stem Cells - umbilical, donor1
SRhi10002.GGTAGC.11366	0.317026	Smooth Muscle Cells - Subclavian Artery, donor2
SRhi10010.GTGGCC.14332	0.31681	Fibroblast - Aortic Adventitial, donor2 (nuclear fraction)
SRhi10015.GTGGCC.11667	0.31649	Fibroblast - Lymphatic, donor3
SRhi10008.CGTACG.11329	0.316121	Preadipocyte - omental, donor2
SRhi10006.CCGTCC.11468	0.313843	Preadipocyte - omental, donor1
SRhi10003.GTAGAG.11255	0.313328	Sertoli Cells, donor1
SRhi10015.ATGTCA.11277	0.312874	Osteoblast, donor1
SRhi10043.GTGGCC.4540.4541	0.312682	NA
SRhi10015.CCGTCC.11215	0.312415	Retinal Pigment Epithelial Cells, donor0
SRhi10003.GGTAGC.11367	0.311917	Smooth Muscle Cells - Umbilical Artery, donor2
SRhi10042.GAGTGG.3952.3953	0.311362	NA
SRhi10013.GCCAAT.11218	0.310403	Mesenchymal Stem Cells - hepatic, donor0
SRhi10065.ACTTGA.13251	0.310376	mesenchymal stem cells (adipose derived), adipogenic induction, 02hr00min, biol_rep2
SRhi10007.GAGTGG.11360	0.309361	Smooth Muscle Cells - Aortic, donor2
SRhi10011.CTTGTA.11338	0.309012	Chondrocyte - de diff, donor2
SRhi10015.GATCAG.14314	0.308925	Smooth Muscle Cells - Aortic, donor0 (nuclear fraction)
SRhi10010.GATCAG.11333	0.308388	Sertoli Cells, donor2
SRhi10011.TTAGGC.11261	0.308133	Chondrocyte - de diff, donor1
SRhi10015.GAGTGG.11365	0.307171	Smooth Muscle Cells - Pulmonary Artery, donor2
SRhi10014.ATGTCA.11276	0.306562	Osteoblast - differentiated, donor1
SRhi10006.ATGTCA.11619	0.3064	Mesenchymal Stem Cells - umbilical, donor2
SRhi10013.GAGTGG.11364	0.306392	Smooth Muscle Cells - Internal Thoracic Artery, donor2
SRhi10015.TAGCTT.11212	0.303635	Smooth Muscle Cells - Umbilical Artery, donor0
SRhi10012.GTGAAA.11410	0.302151	Chondrocyte - de diff, donor3
SRhi10012.GATCAG.11430	0.301326	Skeletal Muscle Cells, donor3
SRhi10003.CGTACG.11353	0.300706	Osteoblast - differentiated, donor2
SRhi10013.GGTAGC.11464	0.298291	Mesenchymal Stem Cells - bone marrow, donor4
SRhi10011.GTTTCG.11700	0.298215	Mesenchymal Stem Cells - umbilical, donor3
SRhi10009.GGCTAC.11216	0.297293	Urothelial Cells, donor0
SRhi10012.GAGTGG.11363	0.293009	Smooth Muscle Cells - Coronary Artery, donor2
SRhi10009.ACTTGA.14320	0.292252	Preadipocyte - breast, donor2 (nuclear fraction)
SRhi10006.CGTACG.11355	0.291657	Placental Epithelial Cells, donor2
SRhi10002.GTTTCG.11701	0.290664	Fibroblast - Mammary, donor3
SRhi10010.ACTTGA.11403	0.290303	Preadipocyte - omental, donor3
SRhi10006.TTAGGC.11235	0.288252	Astrocyte - cerebral cortex, donor1
SRhi10013.CGATGT.11476	0.287713	Adipocyte - perirenal, donor1
SRhi10007.ACTTGA.10162	0.284234	pituitary gland, adult, donor10252
SRhi10014.CAGATC.11462	0.278733	Nucleus Pulposus Cell, donor3
SRhi10012.TAGCTT.11438	0.278509	Smooth Muscle Cells - Subclavian Artery, donor3
SRhi10012.GCCAAT.11217	0.27613	Mesenchymal Stem Cells - adipose, donor0
SRhi10013.ATGTCA.11252	0.269311	Nucleus Pulposus Cell, donor1
SRhi10037.GGTAGC.3904	0.267573	Embryonic Stem cell (cytosolic)
SRhi10011.ACTTGA.11469	0.267034	Preadipocyte - perirenal, donor1
SRhi10008.ACAGTG.11250	0.267005	Fibroblast - Pulmonary Artery, donor1
SRhi10012.ACAGTG.12626	0.265798	H9 Embryonic Stem cells, biol_rep1 (H9ES-1)
SRhi10037.CGTACG.3903	0.263851	Embryonic Stem cell (cytosolic)
SRhi10042.GGTAGC.4474.4483	0.249017	NA
SRhi10037.AGTTCC.3902	0.243624	Embryonic Stem cell (cytosolic)
SRhi10004.CTTGTA.11463	0.241464	Anulus Pulposus Cell, donor2
SRhi10004.TTAGGC.11248	0.240332	Anulus Pulposus Cell, donor1
SRhi10014.GCCAAT.11214	0.240132	Mesenchymal Stem Cells - umbilical, donor0
SRhi10006.CAGATC.11219	0.237164	Mesenchymal Stem Cells - Vertebral, donor1
SRhi10037.AGTCAA.4535	0.21415	Embryonic Stem cell (nuclear)
SRhi10037.ATGTCA.4536	0.203558	Embryonic Stem cell (nuclear)
SRhi10037.GAGTGG.4537	0.182302	Embryonic Stem cell (nuclear)
