# Supplementary material for: Small RNA transcriptome analysis using parallel single-cell small RNA sequencing
Source: Sci Rep. 2023 May 9;13:7501. doi: 10.1038/s41598-023-34390-7 (PMC10170110; doi:10.1038/s41598-023-34390-7)
Supplement: Supplementary file 5 — Supplementary Table 3. [file 41598_2023_34390_MOESM5_ESM.xlsx]

## Sheet: adapter 
Adapter	Name	Sequence and Modification
3’adapter	RA3-A2N	5-/rApp/NNCTGTAGGCACCATCAAT/ddC/-3
5‘adapter	SR5F	rGrArCrArGrArCrArArArUrCrArCrGrArArArNrNrArArArNrNrArArArNrN
"rApp" stands for adenylation, "ddC" stands for dideoxycytidine
“rN” is ribonucleotides(rA, rU, rG or rC)

## Sheet: barcoded RT primer
Primer name	Sequence
SCSR-RTP-1(GATCGC)	CTTGGCACCCGAGAATTCCAGATCGCNNNNNNGATTGATGGTGCCTACAG
SCSR-RTP-2(GCAGGA)	CTTGGCACCCGAGAATTCCAGCAGGANNNNNNGATTGATGGTGCCTACAG
SCSR-RTP-3(GTCACT)	CTTGGCACCCGAGAATTCCAGTCACTNNNNNNGATTGATGGTGCCTACAG
SCSR-RTP-4(TCCTGT)	CTTGGCACCCGAGAATTCCATCCTGTNNNNNNGATTGATGGTGCCTACAG
SCSR-RTP-5(TTGAGG)	CTTGGCACCCGAGAATTCCATTGAGGNNNNNNGATTGATGGTGCCTACAG
SCSR-RTP-6(AACCAC)	CTTGGCACCCGAGAATTCCAAACCACNNNNNNGATTGATGGTGCCTACAG
SCSR-RTP-7(ACTAGT)	CTTGGCACCCGAGAATTCCAACTAGTNNNNNNGATTGATGGTGCCTACAG
SCSR-RTP-8(AATGGA)	CTTGGCACCCGAGAATTCCAAATGGANNNNNNGATTGATGGTGCCTACAG
SCSR-RTP-9(ACTTCG)	CTTGGCACCCGAGAATTCCAACTTCGNNNNNNGATTGATGGTGCCTACAG
SCSR-RTP-10(AGCGTT)	CTTGGCACCCGAGAATTCCAAGCGTTNNNNNNGATTGATGGTGCCTACAG
SCSR-RTP-11(ATACCA)	CTTGGCACCCGAGAATTCCAATACCANNNNNNGATTGATGGTGCCTACAG
SCSR-RTP-12(CAGTTC)	CTTGGCACCCGAGAATTCCACAGTTCNNNNNNGATTGATGGTGCCTACAG
SCSR-RTP-13(CGAAGT)	CTTGGCACCCGAGAATTCCACGAAGTNNNNNNGATTGATGGTGCCTACAG
SCSR-RTP-14(CGTGAG)	CTTGGCACCCGAGAATTCCACGTGAGNNNNNNGATTGATGGTGCCTACAG
SCSR-RTP-15(CTCCTG)	CTTGGCACCCGAGAATTCCACTCCTGNNNNNNGATTGATGGTGCCTACAG
SCSR-RTP-16(GAACTT)	CTTGGCACCCGAGAATTCCAGAACTTNNNNNNGATTGATGGTGCCTACAG
SCSR-RTP-17(GACTGG)	CTTGGCACCCGAGAATTCCAGACTGGNNNNNNGATTGATGGTGCCTACAG
SCSR-RTP-18(GCATAC)	CTTGGCACCCGAGAATTCCAGCATACNNNNNNGATTGATGGTGCCTACAG
SCSR-RTP-19(TCAATG)	CTTGGCACCCGAGAATTCCATCAATGNNNNNNGATTGATGGTGCCTACAG
SCSR-RTP-20(TGAGCC)	CTTGGCACCCGAGAATTCCATGAGCCNNNNNNGATTGATGGTGCCTACAG
SCSR-RTP-21(TGGCAT)	CTTGGCACCCGAGAATTCCATGGCATNNNNNNGATTGATGGTGCCTACAG
SCSR-RTP-22(AATCTG)	CTTGGCACCCGAGAATTCCAAATCTGNNNNNNGATTGATGGTGCCTACAG
SCSR-RTP-23(AAGACT)	CTTGGCACCCGAGAATTCCAAAGACTNNNNNNGATTGATGGTGCCTACAG
SCSR-RTP-24(AGCTGA)	CTTGGCACCCGAGAATTCCAAGCTGANNNNNNGATTGATGGTGCCTACAG
SCSR-RTP-25(ATAGAC)	CTTGGCACCCGAGAATTCCAATAGACNNNNNNGATTGATGGTGCCTACAG
SCSR-RTP-26(CCACAT)	CTTGGCACCCGAGAATTCCACCACATNNNNNNGATTGATGGTGCCTACAG
SCSR-RTP-27(CGAGTA)	CTTGGCACCCGAGAATTCCACGAGTANNNNNNGATTGATGGTGCCTACAG
SCSR-RTP-28(CTAACG)	CTTGGCACCCGAGAATTCCACTAACGNNNNNNGATTGATGGTGCCTACAG
SCSR-RTP-29(CTCGGT)	CTTGGCACCCGAGAATTCCACTCGGTNNNNNNGATTGATGGTGCCTACAG
SCSR-RTP-30(GAGAAC)	CTTGGCACCCGAGAATTCCAGAGAACNNNNNNGATTGATGGTGCCTACAG
SCSR-RTP-31(GTGCGA)	CTTGGCACCCGAGAATTCCAGTGCGANNNNNNGATTGATGGTGCCTACAG
SCSR-RTP-32(TACGCA)	CTTGGCACCCGAGAATTCCATACGCANNNNNNGATTGATGGTGCCTACAG
SCSR-RTP-33(TCGTAG)	CTTGGCACCCGAGAATTCCATCGTAGNNNNNNGATTGATGGTGCCTACAG
SCSR-RTP-73(GAGTCA)	CTTGGCACCCGAGAATTCCAGAGTCANNNNNNGATTGATGGTGCCTACAG
SCSR-RTP-35(TGTTCT)	CTTGGCACCCGAGAATTCCATGTTCTNNNNNNGATTGATGGTGCCTACAG
SCSR-RTP-36(AGGATG)	CTTGGCACCCGAGAATTCCAAGGATGNNNNNNGATTGATGGTGCCTACAG
SCSR-RTP-37(ATCAGC)	CTTGGCACCCGAGAATTCCAATCAGCNNNNNNGATTGATGGTGCCTACAG
SCSR-RTP-38(CCGTCT)	CTTGGCACCCGAGAATTCCACCGTCTNNNNNNGATTGATGGTGCCTACAG
SCSR-RTP-39(CTTCAC)	CTTGGCACCCGAGAATTCCACTTCACNNNNNNGATTGATGGTGCCTACAG
SCSR-RTP-40(GAAGAG)	CTTGGCACCCGAGAATTCCAGAAGAGNNNNNNGATTGATGGTGCCTACAG
SCSR-RTP-41(GGAACA)	CTTGGCACCCGAGAATTCCAGGAACANNNNNNGATTGATGGTGCCTACAG
SCSR-RTP-42(GGCTTC)	CTTGGCACCCGAGAATTCCAGGCTTCNNNNNNGATTGATGGTGCCTACAG
SCSR-RTP-43(GGTGGT)	CTTGGCACCCGAGAATTCCAGGTGGTNNNNNNGATTGATGGTGCCTACAG
SCSR-RTP-44(TCACGC)	CTTGGCACCCGAGAATTCCATCACGCNNNNNNGATTGATGGTGCCTACAG
SCSR-RTP-45(ACTCAC)	CTTGGCACCCGAGAATTCCAACTCACNNNNNNGATTGATGGTGCCTACAG
SCSR-RTP-46(AGAGAT)	CTTGGCACCCGAGAATTCCAAGAGATNNNNNNGATTGATGGTGCCTACAG
SCSR-RTP-47(AGGACA)	CTTGGCACCCGAGAATTCCAAGGACANNNNNNGATTGATGGTGCCTACAG
SCSR-RTP-48(ATCCGT)	CTTGGCACCCGAGAATTCCAATCCGTNNNNNNGATTGATGGTGCCTACAG
SCSR-RTP-49(ATGTTG)	CTTGGCACCCGAGAATTCCAATGTTGNNNNNNGATTGATGGTGCCTACAG
SCSR-RTP-50(CACGAC)	CTTGGCACCCGAGAATTCCACACGACNNNNNNGATTGATGGTGCCTACAG
SCSR-RTP-51(CAGATT)	CTTGGCACCCGAGAATTCCACAGATTNNNNNNGATTGATGGTGCCTACAG
SCSR-RTP-52(GATGTA)	CTTGGCACCCGAGAATTCCAGATGTANNNNNNGATTGATGGTGCCTACAG
SCSR-RTP-53(GCACCT)	CTTGGCACCCGAGAATTCCAGCACCTNNNNNNGATTGATGGTGCCTACAG
SCSR-RTP-54(GCCATG)	CTTGGCACCCGAGAATTCCAGCCATGNNNNNNGATTGATGGTGCCTACAG
SCSR-RTP-55(GGCTAA)	CTTGGCACCCGAGAATTCCAGGCTAANNNNNNGATTGATGGTGCCTACAG
SCSR-RTP-56(TAGCGA)	CTTGGCACCCGAGAATTCCATAGCGANNNNNNGATTGATGGTGCCTACAG
SCSR-RTP-57(TCATTC)	CTTGGCACCCGAGAATTCCATCATTCNNNNNNGATTGATGGTGCCTACAG
SCSR-RTP-58(TTGGCT)	CTTGGCACCCGAGAATTCCATTGGCTNNNNNNGATTGATGGTGCCTACAG
SCSR-RTP-59(AAGGAG)	CTTGGCACCCGAGAATTCCAAAGGAGNNNNNNGATTGATGGTGCCTACAG
SCSR-RTP-60(ACCTTA)	CTTGGCACCCGAGAATTCCAACCTTANNNNNNGATTGATGGTGCCTACAG
SCSR-RTP-61(CATCCT)	CTTGGCACCCGAGAATTCCACATCCTNNNNNNGATTGATGGTGCCTACAG
SCSR-RTP-62(CGACAA)	CTTGGCACCCGAGAATTCCACGACAANNNNNNGATTGATGGTGCCTACAG
SCSR-RTP-63(CTAATC)	CTTGGCACCCGAGAATTCCACTAATCNNNNNNGATTGATGGTGCCTACAG
SCSR-RTP-64(CTCTAT)	CTTGGCACCCGAGAATTCCACTCTATNNNNNNGATTGATGGTGCCTACAG
SCSR-RTP-65(GACACA)	CTTGGCACCCGAGAATTCCAGACACANNNNNNGATTGATGGTGCCTACAG
SCSR-RTP-66(GGATTG)	CTTGGCACCCGAGAATTCCAGGATTGNNNNNNGATTGATGGTGCCTACAG
SCSR-RTP-67(TAAGGT)	CTTGGCACCCGAGAATTCCATAAGGTNNNNNNGATTGATGGTGCCTACAG
SCSR-RTP-68(AACAGG)	CTTGGCACCCGAGAATTCCAAACAGGNNNNNNGATTGATGGTGCCTACAG
SCSR-RTP-69(ACAGTG)	CTTGGCACCCGAGAATTCCAACAGTGNNNNNNGATTGATGGTGCCTACAG
SCSR-RTP-70(AGTTAG)	CTTGGCACCCGAGAATTCCAAGTTAGNNNNNNGATTGATGGTGCCTACAG
SCSR-RTP-71(ATGAAT)	CTTGGCACCCGAGAATTCCAATGAATNNNNNNGATTGATGGTGCCTACAG
SCSR-RTP-72(CCAAGA)	CTTGGCACCCGAGAATTCCACCAAGANNNNNNGATTGATGGTGCCTACAG

## Sheet: barcoded PCR1-primer
Primer name	Sequence
SR5F-P1-1(AACCAA)	GTTCAGAGTTCTACAGTCCGACGATCAACCAAGACAGACAAATCACGAAA
SR5F-P1-2(CGATAG)	GTTCAGAGTTCTACAGTCCGACGATCCGATAGGACAGACAAATCACGAAA
SR5F-P1-3(AGAAGA)	GTTCAGAGTTCTACAGTCCGACGATCAGAAGAGACAGACAAATCACGAAA
SR5F-P1-4(GAGCCT)	GTTCAGAGTTCTACAGTCCGACGATCGAGCCTGACAGACAAATCACGAAA
SR5F-P1-5(TAGTCA)	GTTCAGAGTTCTACAGTCCGACGATCTAGTCAGACAGACAAATCACGAAA
SR5F-P1-6(ACTGCA)	GTTCAGAGTTCTACAGTCCGACGATCACTGCAGACAGACAAATCACGAAA
SR5F-P1-7(CAGCAT)	GTTCAGAGTTCTACAGTCCGACGATCCAGCATGACAGACAAATCACGAAA
SR5F-P1-8(CCGCCT)	GTTCAGAGTTCTACAGTCCGACGATCCCGCCTGACAGACAAATCACGAAA
SR5F-P1-9(CCTAGC)	GTTCAGAGTTCTACAGTCCGACGATCCCTAGCGACAGACAAATCACGAAA
SR5F-P1-10(CGCAAC)	GTTCAGAGTTCTACAGTCCGACGATCCGCAACGACAGACAAATCACGAAA
SR5F-P1-11(TGGCCT)	GTTCAGAGTTCTACAGTCCGACGATCTGGCCTGACAGACAAATCACGAAA
SR5F-P1-12(GCGGTT)	GTTCAGAGTTCTACAGTCCGACGATCGCGGTTGACAGACAAATCACGAAA
SR5F-P1-13(AGTCAA)	GTTCAGAGTTCTACAGTCCGACGATCAGTCAAGACAGACAAATCACGAAA
SR5F-P1-14(AGTTCC)	GTTCAGAGTTCTACAGTCCGACGATCAGTTCCGACAGACAAATCACGAAA
SR5F-P1-15(ATGTCA)	GTTCAGAGTTCTACAGTCCGACGATCATGTCAGACAGACAAATCACGAAA
SR5F-P1-16(CCGTCC)	GTTCAGAGTTCTACAGTCCGACGATCCCGTCCGACAGACAAATCACGAAA
SR5F-P1-17(GTAGAG)	GTTCAGAGTTCTACAGTCCGACGATCGTAGAGGACAGACAAATCACGAAA
SR5F-P1-18(GTCCGC)	GTTCAGAGTTCTACAGTCCGACGATCGTCCGCGACAGACAAATCACGAAA
SR5F-P1-19(GTGAAA)	GTTCAGAGTTCTACAGTCCGACGATCGTGAAAGGACAGACAAATCACGAAA
SR5F-P1-20(GTGGCC)	GTTCAGAGTTCTACAGTCCGACGATCGTGGCCGGACAGACAAATCACGAAA
SR5F-P1-21(GTTTCG)	GTTCAGAGTTCTACAGTCCGACGATCGTTTCGGGACAGACAAATCACGAAA
SR5F-P1-22(CGTACG)	GTTCAGAGTTCTACAGTCCGACGATCCGTACGGGACAGACAAATCACGAAA
SR5F-P1-23(GAGTGG)	GTTCAGAGTTCTACAGTCCGACGATCGAGTGGGGACAGACAAATCACGAAA
SR5F-P1-24(GGTAGC)	GTTCAGAGTTCTACAGTCCGACGATCGGTAGCGGACAGACAAATCACGAAA
SR5F-P1-25(ACTGAT)	GTTCAGAGTTCTACAGTCCGACGATCACTGATGGACAGACAAATCACGAAA
SR5F-P1-26(ATGAGC)	GTTCAGAGTTCTACAGTCCGACGATCATGAGCGGACAGACAAATCACGAAA
SR5F-P1-27(ATTCCT)	GTTCAGAGTTCTACAGTCCGACGATCATTCCTGGACAGACAAATCACGAAA
SR5F-P1-28(CAAAAG)	GTTCAGAGTTCTACAGTCCGACGATCCAAAAGGGACAGACAAATCACGAAA
SR5F-P1-29(CAACTA)	GTTCAGAGTTCTACAGTCCGACGATCCAACTAGGACAGACAAATCACGAAA
SR5F-P1-30(CACCGG)	GTTCAGAGTTCTACAGTCCGACGATCCACCGGGGACAGACAAATCACGAAA
SR5F-P1-31(CACGAT)	GTTCAGAGTTCTACAGTCCGACGATCCACGATGGACAGACAAATCACGAAA
SR5F-P1-32(CACTCA)	GTTCAGAGTTCTACAGTCCGACGATCCACTCAGGACAGACAAATCACGAAA
SR5F-P1-33(CAGGCG)	GTTCAGAGTTCTACAGTCCGACGATCCAGGCGGGACAGACAAATCACGAAA
SR5F-P1-34(CATGGC)	GTTCAGAGTTCTACAGTCCGACGATCCATGGCGGACAGACAAATCACGAAA
SR5F-P1-35(CATTTT)	GTTCAGAGTTCTACAGTCCGACGATCCATTTTGGACAGACAAATCACGAAA
SR5F-P1-36(CCAACA)	GTTCAGAGTTCTACAGTCCGACGATCCCAACAGGACAGACAAATCACGAAA
SR5F-P1-37(CGGAAT)	GTTCAGAGTTCTACAGTCCGACGATCCGGAATAGGACAGACAAATCACGAAA
SR5F-P1-38(CTAGCT)	GTTCAGAGTTCTACAGTCCGACGATCCTAGCTAGGACAGACAAATCACGAAA
SR5F-P1-39(CTATAC)	GTTCAGAGTTCTACAGTCCGACGATCCTATACAGGACAGACAAATCACGAAA
SR5F-P1-40(CTCAGA)	GTTCAGAGTTCTACAGTCCGACGATCCTCAGAAGGACAGACAAATCACGAAA
SR5F-P1-41(GACGAC)	GTTCAGAGTTCTACAGTCCGACGATCGACGACAGGACAGACAAATCACGAAA
SR5F-P1-42(TAATCG)	GTTCAGAGTTCTACAGTCCGACGATCTAATCGAGGACAGACAAATCACGAAA
SR5F-P1-43(TACAGC)	GTTCAGAGTTCTACAGTCCGACGATCTACAGCAGGACAGACAAATCACGAAA
SR5F-P1-44(TATAAT)	GTTCAGAGTTCTACAGTCCGACGATCTATAATAGGACAGACAAATCACGAAA
SR5F-P1-45(TCATTC)	GTTCAGAGTTCTACAGTCCGACGATCTCATTCAGGACAGACAAATCACGAAA
SR5F-P1-46(TCCCGA)	GTTCAGAGTTCTACAGTCCGACGATCTCCCGAAGGACAGACAAATCACGAAA
SR5F-P1-47(TCGAAG)	GTTCAGAGTTCTACAGTCCGACGATCTCGAAGAGGACAGACAAATCACGAAA
SR5F-P1-48(TCGGCA)	GTTCAGAGTTCTACAGTCCGACGATCTCGGCAAGGACAGACAAATCACGAAA
SR5F-P1-50(GGAGTT)	GTTCAGAGTTCTACAGTCCGACGATCGGAGTTAGGACAGACAAATCACGAAA
SR5F-P1-51(CCTTCA)	GTTCAGAGTTCTACAGTCCGACGATCCCTTCAAGGACAGACAAATCACGAAA
SR5F-P1-52(CGAATA)	GTTCAGAGTTCTACAGTCCGACGATCCGAATAAGGACAGACAAATCACGAAA
SR5F-P1-53(CGGAGA)	GTTCAGAGTTCTACAGTCCGACGATCCGGAGAAGGACAGACAAATCACGAAA
SR5F-P1-55(ACTAAG)	GTTCAGAGTTCTACAGTCCGACGATCACTAAGTAGGACAGACAAATCACGAAA
SR5F-P1-56(GAAGCT)	GTTCAGAGTTCTACAGTCCGACGATCGAAGCTTAGGACAGACAAATCACGAAA
SR5F-P1-57(GACTAT)	GTTCAGAGTTCTACAGTCCGACGATCGACTATTAGGACAGACAAATCACGAAA
SR5F-P1-58(GAGTAA)	GTTCAGAGTTCTACAGTCCGACGATCGAGTAATAGGACAGACAAATCACGAAA
SR5F-P1-59(GCAGTC)	GTTCAGAGTTCTACAGTCCGACGATCGCAGTCTAGGACAGACAAATCACGAAA
SR5F-P1-60(GCTCAA)	GTTCAGAGTTCTACAGTCCGACGATCGCTCAATAGGACAGACAAATCACGAAA
SR5F-P1-61(GGATAT)	GTTCAGAGTTCTACAGTCCGACGATCGGATATTAGGACAGACAAATCACGAAA
SR5F-P1-63(GTAAGA)	GTTCAGAGTTCTACAGTCCGACGATCGTAAGATAGGACAGACAAATCACGAAA
SR5F-P1-65(GTATCT)	GTTCAGAGTTCTACAGTCCGACGATCGTATCTTAGGACAGACAAATCACGAAA
SR5F-P1-66(GTCATC)	GTTCAGAGTTCTACAGTCCGACGATCGTCATCTAGGACAGACAAATCACGAAA
SR5F-P1-69(TAACGT)	GTTCAGAGTTCTACAGTCCGACGATCTAACGTTAGGACAGACAAATCACGAAA
SR5F-P1-72(TTACTT)	GTTCAGAGTTCTACAGTCCGACGATCTTACTTTAGGACAGACAAATCACGAAA
SR5F-P1-73(TTCTGA)	GTTCAGAGTTCTACAGTCCGACGATCTTCTGATAGGACAGACAAATCACGAAA
SR5F-P1-74(TGGTCC)	GTTCAGAGTTCTACAGTCCGACGATCTGGTCCTAGGACAGACAAATCACGAAA
SR5F-P1-75(GTTAAG)	GTTCAGAGTTCTACAGTCCGACGATCGTTAAGTAGGACAGACAAATCACGAAA
SR5F-P1-76(TCGCGG)	GTTCAGAGTTCTACAGTCCGACGATCTCGCGGTAGGACAGACAAATCACGAAA
SR5F-P1-77(AACCTC)	GTTCAGAGTTCTACAGTCCGACGATCAACCTCTAGGACAGACAAATCACGAAA
SR5F-P1-78(AACGGT)	GTTCAGAGTTCTACAGTCCGACGATCAACGGTTAGGACAGACAAATCACGAAA
SR5F-P1-79(ACCAGA)	GTTCAGAGTTCTACAGTCCGACGATCACCAGATAGGACAGACAAATCACGAAA
SR5F-P1-80(AGCGGC)	GTTCAGAGTTCTACAGTCCGACGATCAGCGGCTAGGACAGACAAATCACGAAA

## Sheet: PCR-2 index primer
Primer name	Sequence
SCSR-PCR1	AATGATACGGCGACCACCGAGATCTACACGTTCAGAGTTCTACAGTCCGACGA
SCSR-PCR2-1(CGTGAT)	CAAGCAGAAGACGGCATACGAGATCGTGATGTGACTGGAGTTCCTTGGCACCCGAGAATTCCA
SCSR-PCR2-2(ACATCG)	CAAGCAGAAGACGGCATACGAGATACATCGGTGACTGGAGTTCCTTGGCACCCGAGAATTCCA
SCSR-PCR2-3(GCCTAA)	CAAGCAGAAGACGGCATACGAGATGCCTAAGTGACTGGAGTTCCTTGGCACCCGAGAATTCCA
SCSR-PCR2-4(TGGTCA)	CAAGCAGAAGACGGCATACGAGATTGGTCAGTGACTGGAGTTCCTTGGCACCCGAGAATTCCA
SCSR-PCR2-5(CACTGT)	CAAGCAGAAGACGGCATACGAGATCACTGTGTGACTGGAGTTCCTTGGCACCCGAGAATTCCA
SCSR-PCR2-6(ATTGGC)	CAAGCAGAAGACGGCATACGAGATATTGGCGTGACTGGAGTTCCTTGGCACCCGAGAATTCCA
SCSR-PCR2-7(GATCTG)	CAAGCAGAAGACGGCATACGAGATGATCTGGTGACTGGAGTTCCTTGGCACCCGAGAATTCCA
SCSR-PCR2-8(TCAAGT)	CAAGCAGAAGACGGCATACGAGATTCAAGTGTGACTGGAGTTCCTTGGCACCCGAGAATTCCA
SCSR-PCR2-9(CTGATC)	CAAGCAGAAGACGGCATACGAGATCTGATCGTGACTGGAGTTCCTTGGCACCCGAGAATTCCA
SCSR-PCR2-10(AAGCTA)	CAAGCAGAAGACGGCATACGAGATAAGCTAGTGACTGGAGTTCCTTGGCACCCGAGAATTCCA
SCSR-PCR2-11(GTAGCC)	CAAGCAGAAGACGGCATACGAGATGTAGCCGTGACTGGAGTTCCTTGGCACCCGAGAATTCCA
SCSR-PCR2-12(TACAAG)	CAAGCAGAAGACGGCATACGAGATTACAAGGTGACTGGAGTTCCTTGGCACCCGAGAATTCCA

## Sheet: synthetic miRNA
Name	Sequence and Modification
std2	5-/p/rUrArUrArUrGrCrArArGrUrCrCrGrGrCrCrArUrArC-3
has-miR-143-3p	5-/p/rUrGrArGrArUrGrArArGrCrArCrUrGrUrArGrCrUrCrU-3
has-miR-145-5p	5-/p/rGrUrCrCrArGrUrUrUrUrCrCrCrArGrGrArArUrCrCrCrU-3
has-miR-133b	5-/p/rUrUrUrGrGrUrCrCrCrCrUrUrCrArArCrCrArGrCrUrA-3
has-miR-19a-3p	5-/p/rUrGrUrGrCrArArArUrCrUrArUrGrCrArArArArCrUrGrA-3
has-miR-19b-3p	5-/p/rUrGrUrGrCrArArArUrCrCrArUrGrCrArArArArCrUrGrA-3
has-miR-141-3p	5-/p/rUrArArCrArCrUrGrUrCrUrGrGrUrArArArGrArUrGrG-3
has-miR-200c-3p	5-/p/rUrArArUrArCrUrGrCrCrGrGrGrUrArArUrGrArUrGrGrA-3
"p" stands for Phosphate
