# Supplementary material for: Small RNA transcriptome analysis using parallel single-cell small RNA sequencing
Source: Sci Rep. 2023 May 9;13:7501. doi: 10.1038/s41598-023-34390-7 (PMC10170110; doi:10.1038/s41598-023-34390-7)
Supplement: Supplementary file 6 — Supplementary Table 4. [file 41598_2023_34390_MOESM6_ESM.xlsx]

## Sheet: Sheet1
Supplemental Table 4 . Information of patients for PSCSR-seq
Patient	Sample	Sex	Age	Location	Pathology	TNM stage	Pathological stage	Smoking status	COPD	Metastases
1	TT & TAT	F	63	RUL	LUAD	T2aN0M0	IB	Never	No	No
2	TT	M	70	RUL	LUAD	T2aN0M0	IB	Never	No	No
3	TT	F	42	LLL	LUAD	T1bN0M0	IA	Never	No	No
4	TT & TAT	M	76	LUL	LUAD	T2aN1M0	IIB	Active	No	No
5	TT	M	57	RUL	LUAD	T1bN0M0	IA	Never	No	No
TT: tumour tissue; TAT: tumour adjacent tissue; RUL: right upper lobe; LLL: left lower lobe; LUL: left lower lobe; LUAD: lung adenocarcinoma；
