# Supplementary material for: Small RNA transcriptome analysis using parallel single-cell small RNA sequencing
Source: Sci Rep. 2023 May 9;13:7501. doi: 10.1038/s41598-023-34390-7 (PMC10170110; doi:10.1038/s41598-023-34390-7)
Supplement: Supplementary file 7 — Supplementary Table 5. [file 41598_2023_34390_MOESM7_ESM.xlsx]

## Sheet: 293T
miRNA	293T-Cells	293T-Nuclei			differentially expressed miRNA	p_val	avg_logFC	pct.cells	pct.nuclei	p_val_adj	cluster
hsa-let-7a-2-3p	0	0			hsa-miR-7-1-3p	2.09283e-245	1.27366	0.878	0.043	3.0074e-242	293T-Cells
hsa-let-7a-3p	0.146716	0.0501595			hsa-miR-424-3p	4.85724e-232	1.27584	0.936	0.081	6.97986e-229	293T-Cells
hsa-let-7a-5p	316.789	471.777			hsa-miR-12136	1.39173e-201	1.00177	0.75	0.035	1.99992e-198	293T-Cells
hsa-let-7b-3p	0	0.0351652			hsa-miR-342-3p	6.45038e-197	1.04536	0.963	0.123	9.2692e-194	293T-Cells
hsa-let-7b-5p	22.0691	67.3982			hsa-miR-92a-1-5p	1.92309e-170	1.49805	0.614	0.014	2.76348e-167	293T-Cells
hsa-let-7c-3p	0.0516487	0			hsa-miR-548b-3p	1.91606e-159	1.02292	0.608	0.022	2.75338e-156	293T-Cells
hsa-let-7c-5p	68.1903	79.9039			hsa-miR-660-5p	2.39241e-141	1.05382	0.532	0.013	3.4379e-138	293T-Cells
hsa-let-7d-3p	0.557325	0.7242			hsa-miR-4521	8.35239e-129	1.01325	0.527	0.024	1.20024e-125	293T-Cells
hsa-let-7d-5p	2.47328	2.71063			hsa-miR-1275	4.97938e-69	2.64961	0.645	0.556	7.15537e-66	293T-Nuclei
hsa-let-7e-3p	0.0589229	0			hsa-let-7b-5p	1.39804e-11	1.08685	0.377	0.861	2.00899e-08	293T-Nuclei
hsa-let-7e-5p	74.9849	88.7866
hsa-let-7f-1-3p	0	0
hsa-let-7f-2-3p	0	0
hsa-let-7f-5p	278.112	313.383			293T miRNA markers
hsa-let-7g-3p	0.00532414	0			hsa-miR-708-5p
hsa-let-7g-5p	101.194	121.475			hsa-miR-218-5p
hsa-let-7i-3p	0	0			hsa-miR-196b-5p
hsa-let-7i-5p	21.4548	53.143			hsa-miR-7-5p
hsa-miR-1-3p	0.20964	0.308884			hsa-miR-222-3p
hsa-miR-100-3p	0	0			hsa-miR-424-5p
hsa-miR-100-5p	0.15642	1.49875			hsa-miR-148a-3p
hsa-miR-101-2-5p	0.0551321	0			hsa-miR-340-5p
hsa-miR-101-3p	70.5012	35.2242			hsa-miR-221-3p
hsa-miR-101-5p	0.0702224	0.0748593			hsa-miR-221-5p
hsa-miR-10392-5p	0.0113709	0.939669			hsa-miR-375-3p
hsa-miR-10393-5p	0.0242625	0			hsa-miR-1295a
hsa-miR-10395-3p	1.44575	12.0402			hsa-miR-548b-3p
hsa-miR-10395-5p	1.14927	6.87164			hsa-miR-1269b
hsa-miR-10396a-5p	0.0399732	0.541474			hsa-miR-592
hsa-miR-10396b-3p	0.0124438	0.278324			hsa-miR-450b-5p
hsa-miR-10396b-5p	0.0466949	0.541474			hsa-miR-663b
hsa-miR-10399-3p	0	0			hsa-miR-676-3p
hsa-miR-10399-5p	0.0811229	0			hsa-miR-503-5p
hsa-miR-103a-1-5p	0.19837	0.453841
hsa-miR-103a-2-5p	1.52587	1.53318
hsa-miR-103a-3p	76.071	70.0208
hsa-miR-10401-3p	0.480798	0.0555136
hsa-miR-10401-5p	0.441411	0.530051
hsa-miR-105-3p	0.0103817	0
hsa-miR-105-5p	9.5347	5.37378
hsa-miR-10523-5p	0.0287962	0.629509
hsa-miR-10525-3p	0	0
hsa-miR-10526-3p	0	0
hsa-miR-106a-5p	66.7326	59.2328
hsa-miR-106b-3p	12.4554	5.66333
hsa-miR-106b-5p	66.4733	36.8272
hsa-miR-107	8.33273	5.90587
hsa-miR-10a-3p	0.303967	0.244247
hsa-miR-10a-5p	0.453434	0
hsa-miR-10b-3p	0.297981	0
hsa-miR-10b-5p	0.122436	0.0346717
hsa-miR-11401	0	0
hsa-miR-1179	0.275319	0
hsa-miR-1180-3p	21.1652	19.6111
hsa-miR-1180-5p	0.169931	0.0371482
hsa-miR-12114	0.0428047	0.144004
hsa-miR-12127	0.0495857	0
hsa-miR-12135	0.152034	0.0705816
hsa-miR-12136	15.3538	5.00556
hsa-miR-122-5p	0.0753777	2.45643
hsa-miR-1224-5p	0.115789	0.336057
hsa-miR-1226-3p	0.0863847	0
hsa-miR-1226-5p	1.08334	0.255426
hsa-miR-1228-3p	0.011351	0
hsa-miR-1228-5p	0.208683	0
hsa-miR-1229-3p	0.0280976	0
hsa-miR-1229-5p	0.0374877	0.0577861
hsa-miR-1237-3p	0.0120215	0
hsa-miR-124-3p	0.0621336	0.107392
hsa-miR-124-5p	0.0442165	0
hsa-miR-1243	0.00508225	0
hsa-miR-1244	0.269859	0
hsa-miR-1246	0.341259	1.87635
hsa-miR-1248	0	0.140726
hsa-miR-1249-3p	0.105413	0
hsa-miR-1250-5p	0.0448657	0
hsa-miR-1255a	0.372111	0.23666
hsa-miR-1255b-5p	0.158245	0.218874
hsa-miR-1256	0.0488331	0
hsa-miR-1257	0.0322136	0.221692
hsa-miR-1258	0.0151958	0
hsa-miR-125a-3p	0.270681	0
hsa-miR-125a-5p	58.6377	51.3424
hsa-miR-125b-1-3p	0	0
hsa-miR-125b-2-3p	0.121531	0
hsa-miR-125b-5p	23.4373	22.3856
hsa-miR-126-3p	1.2157	0.729893
hsa-miR-126-5p	0.289706	0.10187
hsa-miR-1260a	0.0238307	0.0645845
hsa-miR-1260b	4.21856	0.679104
hsa-miR-1262	0.529998	0.141163
hsa-miR-1268a	31.7522	30.7159
hsa-miR-1268b	33.0207	32.3554
hsa-miR-1269b	2.1559	1.13174
hsa-miR-1271-3p	0.042583	0.217868
hsa-miR-1271-5p	0.291544	0
hsa-miR-1272	0.0319422	0.88086
hsa-miR-1273c	0.104211	0
hsa-miR-1273h-3p	0.0387878	0
hsa-miR-1275	7.32391	116.771
hsa-miR-1276	0.0254672	0
hsa-miR-1277-3p	0.0547324	0.0384491
hsa-miR-1277-5p	1.95645	0.834336
hsa-miR-128-1-5p	1.85412	0.289074
hsa-miR-128-3p	32.6208	19.6756
hsa-miR-1281	0.0348367	0
hsa-miR-1283	0	0
hsa-miR-1284	0.590479	0.0748593
hsa-miR-1285-3p	3.02904	3.05899
hsa-miR-1285-5p	0.191416	0
hsa-miR-1286	0	0
hsa-miR-129-1-3p	0.0177442	0
hsa-miR-129-2-3p	0.0637429	0
hsa-miR-129-5p	0.343687	0.280469
hsa-miR-1290	0.0119404	0
hsa-miR-1291	0.0217557	0
hsa-miR-1292-3p	0.00470429	0
hsa-miR-1292-5p	0.940242	0.39795
hsa-miR-1293	0.262691	0
hsa-miR-1294	0.212693	0.102931
hsa-miR-1295a	2.29429	1.47802
hsa-miR-1296-5p	0.0240634	0
hsa-miR-1297	0.0160196	0
hsa-miR-1298-5p	0.0111345	0
hsa-miR-1299	0.0762854	0.0252722
hsa-miR-1301-3p	13.5311	12.0773
hsa-miR-1303	2.73717	1.1432
hsa-miR-1304-5p	3.37785	2.40798
hsa-miR-1305	0.0068517	0
hsa-miR-1307-3p	123.067	76.6234
hsa-miR-1307-5p	0.13208	0
hsa-miR-130a-3p	0	0
hsa-miR-130a-5p	0	0
hsa-miR-130b-3p	4.29766	2.46913
hsa-miR-130b-5p	3.41926	1.06412
hsa-miR-132-3p	10.8492	5.25738
hsa-miR-132-5p	0.777994	0.262379
hsa-miR-1322	0.138859	0.940687
hsa-miR-133a-3p	0.202735	0.755212
hsa-miR-1343-3p	0.19568	0.0950137
hsa-miR-135b-3p	0.00540264	0
hsa-miR-135b-5p	0.4475	0.656786
hsa-miR-137-3p	0.18205	0
hsa-miR-138-1-3p	0.00621098	0
hsa-miR-138-5p	0.256445	0.0874462
hsa-miR-139-3p	0.0467856	0
hsa-miR-139-5p	1.69748	0.288688
hsa-miR-140-3p	0.237566	0
hsa-miR-140-5p	4.7507	3.37056
hsa-miR-141-3p	0.0339422	0
hsa-miR-142-3p	0.306038	1.33459
hsa-miR-1468-5p	0.258452	0.0621473
hsa-miR-146a-5p	0.0546198	0.058126
hsa-miR-146b-5p	3.17328	3.22313
hsa-miR-147b-3p	0.00484587	0
hsa-miR-148a-3p	326.75	252.514
hsa-miR-148b-3p	86.2087	61.2285
hsa-miR-148b-5p	0.130874	0
hsa-miR-149-3p	0.0444237	0
hsa-miR-149-5p	0.827333	0.345055
hsa-miR-150-5p	0.0335848	0
hsa-miR-151a-3p	3.51149	1.55546
hsa-miR-151a-5p	82.8928	32.2819
hsa-miR-151b	1.52789	1.33676
hsa-miR-152-3p	3.45036	2.58199
hsa-miR-152-5p	0.0526741	0
hsa-miR-153-3p	0.573808	0.384826
hsa-miR-153-5p	0.376172	0
hsa-miR-1538	0.00621098	0
hsa-miR-155-5p	0.0504442	0.163702
hsa-miR-1587	0	0
hsa-miR-15a-3p	0.0268043	0
hsa-miR-15a-5p	125.127	90.8877
hsa-miR-15b-3p	5.43064	3.74027
hsa-miR-15b-5p	71.421	59.5625
hsa-miR-16-2-3p	0.502404	0
hsa-miR-16-5p	537.601	551.498
hsa-miR-17-3p	15.7775	6.97111
hsa-miR-17-5p	637.368	744.789
hsa-miR-181a-2-3p	1.11004	0.23849
hsa-miR-181a-3p	0.705886	0.332736
hsa-miR-181a-5p	20.9002	13.6463
hsa-miR-181b-5p	19.4698	14.9314
hsa-miR-181c-3p	0.0297757	0
hsa-miR-181c-5p	1.20161	0.791156
hsa-miR-181d-3p	0.0730544	0
hsa-miR-181d-5p	6.07191	5.33602
hsa-miR-182-3p	0.158313	0.0837409
hsa-miR-182-5p	70.551	50.5506
hsa-miR-183-3p	0.0577622	0
hsa-miR-183-5p	32.0303	16.4021
hsa-miR-184	0.0588689	0
hsa-miR-1843	0.508417	0.133533
hsa-miR-185-3p	2.08163	2.71243
hsa-miR-185-5p	3.28568	2.44371
hsa-miR-186-3p	0.0515181	0
hsa-miR-186-5p	10.3867	5.20514
hsa-miR-187-3p	0.803624	0.530762
hsa-miR-187-5p	0.0259087	0.12833
hsa-miR-188-3p	0.048463	0
hsa-miR-188-5p	2.68404	1.50768
hsa-miR-18a-3p	9.50894	6.51429
hsa-miR-18a-5p	138.721	93.5149
hsa-miR-18b-5p	2.52271	2.00128
hsa-miR-1908-5p	4.99293	4.29836
hsa-miR-1909-3p	0.0089983	0
hsa-miR-1909-5p	0.028957	0
hsa-miR-190a-5p	2.79087	2.61014
hsa-miR-190b-5p	1.30684	0.801532
hsa-miR-191-3p	1.2941	1.42141
hsa-miR-191-5p	45.8885	33.1558
hsa-miR-1910-3p	0.0280061	0
hsa-miR-1910-5p	0.165767	0.0827074
hsa-miR-1913	0.00495893	0
hsa-miR-1914-5p	0.22531	0
hsa-miR-1915-3p	0.0214206	0
hsa-miR-1915-5p	0	0
hsa-miR-192-3p	0.0904029	0
hsa-miR-192-5p	0.91003	0.560632
hsa-miR-193a-3p	0.107647	0
hsa-miR-193a-5p	14.1208	13.4995
hsa-miR-193b-3p	8.09768	6.25879
hsa-miR-193b-5p	1.33289	0.880723
hsa-miR-194-3p	0.141809	0.120505
hsa-miR-194-5p	11.9303	6.46975
hsa-miR-195-5p	0.565874	0.302177
hsa-miR-196a-3p	0.029015	0
hsa-miR-196a-5p	291.636	254.727
hsa-miR-196b-3p	0.0736624	0
hsa-miR-196b-5p	389.356	362.245
hsa-miR-197-3p	0.611122	0.487432
hsa-miR-197-5p	0.249697	0.162327
hsa-miR-199a-3p	1.33598	2.36544
hsa-miR-199a-5p	0.015894	0
hsa-miR-199b-5p	0.204725	0
hsa-miR-19a-3p	134.708	115.733
hsa-miR-19a-5p	0.114053	0
hsa-miR-19b-1-5p	0.381571	0.284009
hsa-miR-19b-3p	225.014	243.297
hsa-miR-200a-3p	0.0698134	0
hsa-miR-200b-3p	0.150496	0
hsa-miR-200c-3p	1.98731	1.87335
hsa-miR-202-5p	0.0270641	0.0645845
hsa-miR-203a-3p	0.108119	1.18746
hsa-miR-203a-5p	0	0
hsa-miR-204-5p	0.0517292	0.176454
hsa-miR-205-5p	0.0149083	0.208238
hsa-miR-20a-3p	2.38281	0.918471
hsa-miR-20a-5p	418.911	360.847
hsa-miR-20b-5p	0.0325231	0
hsa-miR-21-3p	0.147263	0.269407
hsa-miR-21-5p	128.185	171.272
hsa-miR-210-3p	1.62195	1.06948
hsa-miR-210-5p	0.166145	0
hsa-miR-211-5p	0	0.0663183
hsa-miR-2110	8.13559	6.10248
hsa-miR-2113	0.101312	0.0350405
hsa-miR-2116-3p	0.00586155	0
hsa-miR-2116-5p	0.011983	0
hsa-miR-212-3p	0.114062	0.0968977
hsa-miR-212-5p	0.0297675	0
hsa-miR-214-3p	0.015193	0.073742
hsa-miR-215-5p	0.087303	0.354201
hsa-miR-216a-5p	0.0089543	0
hsa-miR-216b-5p	0.348205	0.26048
hsa-miR-217-5p	0.168234	0.15147
hsa-miR-218-1-3p	0.446916	0.263551
hsa-miR-218-2-3p	0.0122492	0
hsa-miR-218-5p	222.376	209.628
hsa-miR-219a-1-3p	0.145234	0.174514
hsa-miR-219a-5p	0.103242	0.12365
hsa-miR-219b-5p	0.155129	0
hsa-miR-22-3p	55.9056	39.9115
hsa-miR-22-5p	1.14745	0.516178
hsa-miR-221-3p	86.2308	52.8814
hsa-miR-221-5p	18.8824	12.0364
hsa-miR-222-3p	276.899	245.047
hsa-miR-222-5p	3.34418	0.789608
hsa-miR-223-3p	0.123133	1.26515
hsa-miR-224-3p	0.253651	0.103313
hsa-miR-224-5p	2.82433	2.70099
hsa-miR-2276-3p	0.195936	0
hsa-miR-2277-3p	0.0595224	0
hsa-miR-2277-5p	0.0887085	0
hsa-miR-2278	1.51117	1.08636
hsa-miR-2355-3p	0.167865	0
hsa-miR-2355-5p	0.0116742	0
hsa-miR-23a-3p	34.2284	48.3977
hsa-miR-23a-5p	0	0
hsa-miR-23b-3p	19.7457	13.0327
hsa-miR-23b-5p	0.676659	0.659469
hsa-miR-23c	0	0
hsa-miR-24-1-5p	0.210295	0
hsa-miR-24-2-5p	0.164999	0.250616
hsa-miR-24-3p	0.900908	0.655478
hsa-miR-2467-3p	0.00378994	0
hsa-miR-2467-5p	0.00662944	0
hsa-miR-25-3p	347.485	313.711
hsa-miR-25-5p	3.21814	0.7714
hsa-miR-2682-3p	0	0
hsa-miR-2682-5p	0	0
hsa-miR-26a-1-3p	0.169753	0
hsa-miR-26a-2-3p	0.722792	0.165713
hsa-miR-26a-5p	84.17	61.1918
hsa-miR-26b-3p	0.0309403	0
hsa-miR-26b-5p	186.959	136.473
hsa-miR-27a-3p	1.22017	2.50219
hsa-miR-27a-5p	0.104016	0.314576
hsa-miR-27b-3p	85.3384	43.9869
hsa-miR-27b-5p	2.04292	0.378577
hsa-miR-28-3p	2.60157	0.779556
hsa-miR-28-5p	0.545473	0.298353
hsa-miR-296-3p	0.324236	0.338717
hsa-miR-296-5p	0.857392	0.639147
hsa-miR-29a-3p	0.160749	0.0501595
hsa-miR-29a-5p	0.16041	0.121343
hsa-miR-29b-1-5p	1.27049	1.36374
hsa-miR-29b-2-5p	0.295623	0.21425
hsa-miR-29b-3p	8.18744	7.23995
hsa-miR-29c-3p	0.166494	0
hsa-miR-29c-5p	0.314505	0.313212
hsa-miR-301a-3p	32.0491	25.3242
hsa-miR-301a-5p	1.14526	0.127627
hsa-miR-301b-3p	3.89215	3.48547
hsa-miR-301b-5p	0.0670238	0
hsa-miR-302a-3p	0.0179523	0
hsa-miR-302a-5p	0	0.0371482
hsa-miR-302c-3p	0.00797822	0
hsa-miR-302d-3p	0.0671577	0
hsa-miR-3064-3p	0.013742	0
hsa-miR-3064-5p	0.0888501	0
hsa-miR-3065-3p	0.220511	0.0259355
hsa-miR-3065-5p	1.36789	0.0574501
hsa-miR-3074-3p	0.0164246	0
hsa-miR-3074-5p	0.21693	0.26537
hsa-miR-3085-5p	0.0219104	0
hsa-miR-30a-3p	5.09118	2.70075
hsa-miR-30a-5p	4.48879	4.41675
hsa-miR-30b-3p	0.0171149	0
hsa-miR-30b-5p	2.69517	1.51563
hsa-miR-30c-1-3p	0.0606559	0
hsa-miR-30c-2-3p	0.0796054	0
hsa-miR-30c-5p	52.3818	40.2214
hsa-miR-30d-3p	0.685272	0.24678
hsa-miR-30d-5p	17.2432	11.0587
hsa-miR-30e-3p	1.65731	0.546065
hsa-miR-30e-5p	3.9204	2.99428
hsa-miR-31-3p	0.342389	0.147887
hsa-miR-31-5p	63.3548	81.6515
hsa-miR-3115	0.834231	1.66635
hsa-miR-3120-3p	0	0
hsa-miR-3121-5p	0.00564965	0
hsa-miR-3123	0	0
hsa-miR-3124-5p	0.0141789	0
hsa-miR-3126-5p	0	0
hsa-miR-3127-3p	0.158221	0
hsa-miR-3127-5p	0.0687353	0.0449156
hsa-miR-3129-5p	0.0426334	0
hsa-miR-3130-5p	0.0553673	0
hsa-miR-3131	0.00749964	0
hsa-miR-3136-5p	0.00452598	0
hsa-miR-3138	0.0553342	0.0613753
hsa-miR-3140-3p	0.0674431	0
hsa-miR-3141	0.0333222	0.0420486
hsa-miR-3143	0.00539441	0.20351
hsa-miR-3144-3p	0.0193015	0
hsa-miR-3144-5p	0.130672	0.0504154
hsa-miR-3145-3p	0.146426	0.078424
hsa-miR-3146	0.0893145	0
hsa-miR-3150a-3p	0.0803343	0
hsa-miR-3150a-5p	0.0282638	0
hsa-miR-3151-5p	0.0367475	0
hsa-miR-3152-5p	0.0138336	0
hsa-miR-3157-3p	0.138286	0.241546
hsa-miR-3157-5p	0.943714	1.12106
hsa-miR-3158-3p	0.00726384	0.0453276
hsa-miR-3158-5p	0.016707	0
hsa-miR-3161	0.0059803	0
hsa-miR-3162-5p	0	0.260195
hsa-miR-3164	0.0861448	0.298447
hsa-miR-3165	0.0580487	0
hsa-miR-3170	0.0256535	0
hsa-miR-3173-3p	0.0445439	0
hsa-miR-3173-5p	0.44281	0.419261
hsa-miR-3174	0.0426437	0.0437231
hsa-miR-3177-3p	0.0419527	0
hsa-miR-3177-5p	0.0728231	0.104843
hsa-miR-3179	0.318284	0.197628
hsa-miR-3180	0.0586098	0
hsa-miR-3180-3p	0.0586098	0
hsa-miR-3180-5p	0.0288239	0
hsa-miR-3184-5p	0.0643999	0.113646
hsa-miR-3187-3p	0.362559	0.464154
hsa-miR-3187-5p	0	0
hsa-miR-3188	0.0061965	0.0387507
hsa-miR-3189-3p	0	0
hsa-miR-3191-5p	0	0.0472795
hsa-miR-3192-5p	0.012247	0
hsa-miR-3193	0	0
hsa-miR-3197	0.0167645	0.0453276
hsa-miR-32-3p	6.29726	2.05778
hsa-miR-32-5p	1.0515	0.242694
hsa-miR-3200-3p	1.11622	0.538818
hsa-miR-3200-5p	0.468157	0.332091
hsa-miR-320a-3p	63.3831	58.8034
hsa-miR-320a-5p	0	0.105122
hsa-miR-320b	5.30109	6.98682
hsa-miR-320c	4.06169	5.33521
hsa-miR-320d	2.42291	2.41944
hsa-miR-320e	0.856746	0.741314
hsa-miR-323a-3p	0	0
hsa-miR-324-3p	2.43385	1.36061
hsa-miR-324-5p	35.8581	27.5579
hsa-miR-326	0.00599717	0
hsa-miR-328-3p	0.403194	0.345943
hsa-miR-328-5p	0.0241198	0.457666
hsa-miR-329-3p	0	0
hsa-miR-330-3p	0.717297	0.783116
hsa-miR-330-5p	0.126539	0
hsa-miR-331-3p	0.299113	0.153059
hsa-miR-331-5p	0.228781	0.121537
hsa-miR-335-3p	0	0
hsa-miR-335-5p	0.0221518	0.567507
hsa-miR-338-3p	0.907323	0.631909
hsa-miR-338-5p	0.418865	0.541646
hsa-miR-339-3p	0.621366	0.0637511
hsa-miR-339-5p	0.769619	0.396033
hsa-miR-33a-3p	0.982546	0.0491613
hsa-miR-33a-5p	0.22238	0.0528418
hsa-miR-33b-3p	0.619654	0
hsa-miR-33b-5p	0.0938558	0
hsa-miR-340-3p	0.763987	0.215684
hsa-miR-340-5p	55.7741	34.7207
hsa-miR-342-3p	33.6882	11.1952
hsa-miR-342-5p	4.74087	3.89901
hsa-miR-345-5p	1.58527	1.10158
hsa-miR-346	1.43919	1.0985
hsa-miR-34a-3p	0.0697148	0
hsa-miR-34a-5p	37.7014	43.0822
hsa-miR-34b-5p	0.02445	0.0890218
hsa-miR-34c-5p	0.00689169	0
hsa-miR-3529-5p	0.0149539	0
hsa-miR-3605-3p	0.150735	0
hsa-miR-3605-5p	0.0599667	0
hsa-miR-3609	0.249498	3.03686
hsa-miR-361-3p	9.30827	3.89152
hsa-miR-361-5p	1.8231	1.26249
hsa-miR-3610	0.00793651	0.0859254
hsa-miR-3613-3p	0	0
hsa-miR-3613-5p	4.0329	3.97082
hsa-miR-3614-3p	0.0244111	0
hsa-miR-3614-5p	0.00658018	0
hsa-miR-3615	0.0493515	0
hsa-miR-3616-5p	0.0300749	0.229801
hsa-miR-3617-5p	0.00676448	0
hsa-miR-3618	0.0121417	0
hsa-miR-3619-3p	0	0
hsa-miR-3619-5p	0.0530393	0.0413449
hsa-miR-362-3p	0.115689	0.0663183
hsa-miR-362-5p	24.804	11.8339
hsa-miR-3620-5p	0.0067302	0
hsa-miR-3622a-3p	0.00659652	0
hsa-miR-3648	0.0471845	0.224687
hsa-miR-3651	0	0.21215
hsa-miR-3652	0.020976	0.0489179
hsa-miR-3655	0	0
hsa-miR-3657	0.0335731	0
hsa-miR-3659	0.0161696	0.141163
hsa-miR-365a-3p	1.03746	1.23768
hsa-miR-365a-5p	0.0943409	0
hsa-miR-365b-5p	0.434407	0.350208
hsa-miR-3660	0.0281335	0
hsa-miR-3661	0.0814561	0
hsa-miR-3662	0.680177	8.79866
hsa-miR-3663-5p	0.00572884	0
hsa-miR-3665	0	0
hsa-miR-3677-5p	0.00638641	0
hsa-miR-3679-3p	0	0
hsa-miR-3679-5p	0.498839	0.511338
hsa-miR-3680-5p	0.0675713	0
hsa-miR-3682-3p	0.014648	0
hsa-miR-3684	0.0236652	0
hsa-miR-3685	0.027402	0
hsa-miR-3688-5p	0.00734923	0
hsa-miR-3691-3p	0.00753153	0
hsa-miR-3692-5p	0.0513319	0
hsa-miR-373-3p	0	0.0766002
hsa-miR-374a-3p	5.53736	1.41376
hsa-miR-374a-5p	118.426	70.5141
hsa-miR-374b-3p	2.52328	0.651425
hsa-miR-374b-5p	82.2747	54.0382
hsa-miR-374c-3p	0.017501	0
hsa-miR-374c-5p	2.64675	1.79834
hsa-miR-375-3p	5.88304	3.29734
hsa-miR-378a-3p	2.4208	1.16229
hsa-miR-378a-5p	7.90224	6.2047
hsa-miR-378c	0.0346316	0.0411726
hsa-miR-378i	0	0
hsa-miR-382-5p	0	0.0491613
hsa-miR-383-5p	0.290197	0.0816647
hsa-miR-3908	0.00467326	0
hsa-miR-3909	0.218078	0.166874
hsa-miR-3912-5p	0	0
hsa-miR-3913-5p	0.021002	0
hsa-miR-3917	0.0866041	0.181661
hsa-miR-3922-3p	0.0115943	0
hsa-miR-3928-3p	0.0328777	0.0453276
hsa-miR-3929	0	0
hsa-miR-3934-5p	0.0247276	0
hsa-miR-3939	0.104629	0
hsa-miR-3940-3p	0.0223925	0
hsa-miR-3940-5p	0.0711672	0
hsa-miR-3943	0.0346238	0.164572
hsa-miR-3944-3p	0.0150399	0
hsa-miR-3944-5p	0.109961	0.0988142
hsa-miR-421	2.78195	0.762738
hsa-miR-423-3p	2.79529	1.61134
hsa-miR-423-5p	62.1043	41.9518
hsa-miR-424-3p	29.2188	7.437
hsa-miR-424-5p	205.474	155.373
hsa-miR-425-3p	0.482446	0.151168
hsa-miR-425-5p	2.91027	2.08331
hsa-miR-4284	0.00757448	0
hsa-miR-4286	0.0772115	0
hsa-miR-429	0.0131078	0
hsa-miR-4326	0.286142	0.0760647
hsa-miR-433-5p	0	0.0771986
hsa-miR-4423-5p	0.13269	0.184845
hsa-miR-4428	0.00655583	0
hsa-miR-4436b-5p	0	0
hsa-miR-4440	0.0970627	0.062939
hsa-miR-4443	1.13232	0.279119
hsa-miR-4444	0.00573502	0
hsa-miR-4446-3p	0.192516	0.169359
hsa-miR-4449	0.0173437	0.387643
hsa-miR-4450	0	0
hsa-miR-4454	0.0177406	0.100831
hsa-miR-4455	0.049299	1.79517
hsa-miR-4458	0.26864	1.65756
hsa-miR-4463	0.0052479	0
hsa-miR-4466	0.0119031	0
hsa-miR-4467	0.699941	0.530004
hsa-miR-4473	0.27327	0.246533
hsa-miR-4474-3p	0.0117561	0
hsa-miR-4477b	0.053177	0
hsa-miR-4479	0	0
hsa-miR-448	0	0.0890218
hsa-miR-4480	0	0
hsa-miR-4482-3p	0	0
hsa-miR-4482-5p	0	0
hsa-miR-4484	0.0250122	0
hsa-miR-4485-3p	0.277625	0
hsa-miR-4485-5p	0.445441	1.03941
hsa-miR-4488	0.17356	0.576045
hsa-miR-4492	0	0.0790514
hsa-miR-4498	0.0195975	0
hsa-miR-449a	1.35671	1.12495
hsa-miR-449b-3p	0.0149874	0
hsa-miR-449b-5p	0.0292621	0
hsa-miR-449c-5p	0.16772	0.0667664
hsa-miR-4501	0.0498141	0
hsa-miR-4502	0	0
hsa-miR-4504	0.0118896	0
hsa-miR-4507	0	0
hsa-miR-4508	0.0109775	0
hsa-miR-450a-1-3p	0.0257996	0
hsa-miR-450a-2-3p	0.037644	0
hsa-miR-450a-5p	3.95934	2.81863
hsa-miR-450b-5p	4.51218	2.04033
hsa-miR-4511	0.0202771	0
hsa-miR-4516	0.135415	0.539271
hsa-miR-4517	0.296294	3.15809
hsa-miR-451a	0.0782455	0.235168
hsa-miR-452-3p	0.28541	0.116252
hsa-miR-452-5p	0.491503	0.404095
hsa-miR-4521	6.82707	1.84151
hsa-miR-4524a-3p	0.0104431	0
hsa-miR-4525	0.123631	0.193753
hsa-miR-454-3p	21.058	15.8342
hsa-miR-454-5p	0.318352	0.0721272
hsa-miR-455-3p	3.17127	2.18013
hsa-miR-455-5p	6.67221	3.18716
hsa-miR-4637	0	0
hsa-miR-4639-5p	0.0298902	0
hsa-miR-4647	0.0308924	0
hsa-miR-4651	0.0187071	0
hsa-miR-4652-3p	0.0115389	0
hsa-miR-4656	0.0120036	0
hsa-miR-4657	0	0
hsa-miR-4659a-3p	0.014154	0
hsa-miR-4660	0.0222131	0
hsa-miR-4662a-5p	0.00529496	0
hsa-miR-4664-3p	0.0212702	0.067681
hsa-miR-4664-5p	0.186334	0.154105
hsa-miR-4665-5p	0.0257455	0
hsa-miR-4667-3p	0	0
hsa-miR-4668-5p	0.0142028	0
hsa-miR-4671-3p	0.0414833	0
hsa-miR-4676-5p	0.0133438	0
hsa-miR-4677-3p	0.0237984	0
hsa-miR-4677-5p	0.0264085	0
hsa-miR-4684-3p	0.0058294	0
hsa-miR-4688	0.0181693	0
hsa-miR-4689	0.020498	0
hsa-miR-4690-5p	0.00512886	0
hsa-miR-4691-3p	0.0220249	0
hsa-miR-4701-3p	0.0235732	0
hsa-miR-4706	0.00590717	0.0988142
hsa-miR-4707-3p	0	0
hsa-miR-4707-5p	0	0
hsa-miR-4710	0.0805038	0
hsa-miR-4713-3p	0.00590717	0
hsa-miR-4714-3p	0	0
hsa-miR-4716-5p	0	0
hsa-miR-4717-5p	0	0
hsa-miR-4723-5p	0	0
hsa-miR-4725-3p	0.0239674	0
hsa-miR-4725-5p	0.0300507	0
hsa-miR-4726-5p	0.0104243	0
hsa-miR-4728-5p	0	0
hsa-miR-4731-3p	0	0
hsa-miR-4731-5p	0	0
hsa-miR-4733-5p	0.00743666	0
hsa-miR-4734	0	0
hsa-miR-4741	0.0607052	0.0520075
hsa-miR-4742-3p	0.0579936	0
hsa-miR-4742-5p	0.04789	0
hsa-miR-4745-3p	0.0133822	0
hsa-miR-4746-3p	0.00512886	0
hsa-miR-4746-5p	0.0253688	0
hsa-miR-4747-5p	0.0528421	0
hsa-miR-4748	0.0657533	0
hsa-miR-4749-5p	0.023859	0.0748593
hsa-miR-4753-5p	0.0345079	0.0577861
hsa-miR-4755-5p	0.0336445	0
hsa-miR-4758-3p	0	0
hsa-miR-4761-5p	0.0176202	0
hsa-miR-4762-3p	0.0293409	0
hsa-miR-4763-5p	0	0.0988142
hsa-miR-4766-3p	0.439287	0.309274
hsa-miR-4766-5p	0.0134112	0
hsa-miR-4769-3p	0	0
hsa-miR-4774-5p	0.00495662	0
hsa-miR-4775	0.0425539	0.0941088
hsa-miR-4778-3p	0.0947645	0
hsa-miR-4778-5p	0.0323381	0
hsa-miR-4779	0.0132111	0
hsa-miR-4781-3p	0.0215429	0
hsa-miR-4783-3p	0.0267435	0
hsa-miR-4784	0.0402375	0
hsa-miR-4787-3p	0.957191	0.309487
hsa-miR-4788	0	0
hsa-miR-4791	0.037762	0.615425
hsa-miR-4796-3p	0	0
hsa-miR-4797-3p	0.0743497	0
hsa-miR-4798-5p	0.00637492	0
hsa-miR-4799-3p	0.0106372	0
hsa-miR-4799-5p	0.0146317	0
hsa-miR-4802-3p	0.0122895	0
hsa-miR-4802-5p	0.00509444	0
hsa-miR-4803	0.129853	0
hsa-miR-4804-3p	0.011479	0
hsa-miR-483-5p	0.0175901	0
hsa-miR-484	4.71322	2.19142
hsa-miR-485-3p	0	0.0978359
hsa-miR-486-3p	0.0654834	0
hsa-miR-486-5p	0.71119	0.49399
hsa-miR-488-3p	0.152268	0.0923497
hsa-miR-489-3p	0.101914	0
hsa-miR-490-3p	0.00612507	0
hsa-miR-491-3p	0.0600784	0
hsa-miR-491-5p	0.315448	0.45071
hsa-miR-493-3p	0	0
hsa-miR-497-5p	3.72759	3.20156
hsa-miR-498-5p	0	0
hsa-miR-4999-5p	0	0
hsa-miR-499a-5p	0.530122	0.191915
hsa-miR-5001-3p	0.068838	0
hsa-miR-5002-5p	0.0292018	0
hsa-miR-5003-3p	0.00961964	0
hsa-miR-5004-5p	0	0
hsa-miR-5006-5p	0	0
hsa-miR-5008-3p	0.186067	0.0343105
hsa-miR-5008-5p	0.0889826	0
hsa-miR-5009-5p	0.116761	0
hsa-miR-500a-3p	6.17704	3.14682
hsa-miR-500a-5p	7.16885	3.28769
hsa-miR-500b-3p	0.627808	0
hsa-miR-500b-5p	7.1835	3.28769
hsa-miR-501-3p	6.74519	2.88387
hsa-miR-501-5p	12.3856	6.05827
hsa-miR-5010-3p	0.0315869	0
hsa-miR-5010-5p	0.0812315	0
hsa-miR-502-3p	2.66366	1.44035
hsa-miR-502-5p	1.94423	1.13631
hsa-miR-503-3p	0.604453	0.178392
hsa-miR-503-5p	2.86962	1.97812
hsa-miR-504-3p	0.0877001	0
hsa-miR-505-3p	16.4906	7.83968
hsa-miR-505-5p	6.92307	3.64718
hsa-miR-5087	0.0067302	0.335846
hsa-miR-5088-5p	0.00624016	0
hsa-miR-5090	0.0255862	0
hsa-miR-5091	0.00400565	0.0978359
hsa-miR-5094	0.0427334	0
hsa-miR-5100	0.251307	0
hsa-miR-513a-5p	0.0119798	0
hsa-miR-5187-5p	0.0508103	0.0816647
hsa-miR-5189-3p	0.00338763	0
hsa-miR-5189-5p	0.00832836	0
hsa-miR-519a-3p	0.0099784	0
hsa-miR-519b-3p	0.00741591	0
hsa-miR-520b-5p	0.00570424	0
hsa-miR-520g-3p	0	0.0398444
hsa-miR-521	0	0.0398444
hsa-miR-522-3p	0	0
hsa-miR-532-3p	0.235662	0
hsa-miR-532-5p	7.74357	3.21473
hsa-miR-542-3p	1.29544	0.633703
hsa-miR-542-5p	0.0395445	0
hsa-miR-543	0.00548632	0
hsa-miR-545-3p	0.200342	0.229013
hsa-miR-545-5p	3.18597	0.909308
hsa-miR-548a-3p	0.0577982	0
hsa-miR-548a-5p	0.0872448	0
hsa-miR-548ab	0.2228	0.130019
hsa-miR-548ae-5p	0.552755	0.153915
hsa-miR-548ag	0.107815	0.0633425
hsa-miR-548ah-5p	0	0
hsa-miR-548aj-5p	0.00754758	0
hsa-miR-548al	0.0187312	0
hsa-miR-548am-3p	0.0146985	0
hsa-miR-548an	0.0770748	0.320486
hsa-miR-548aq-3p	0	0
hsa-miR-548aq-5p	0.126523	0
hsa-miR-548ar-3p	0.00598367	0
hsa-miR-548as-3p	0.0240098	0
hsa-miR-548as-5p	0.0944845	0
hsa-miR-548at-3p	0.0305576	0
hsa-miR-548at-5p	0	0
hsa-miR-548au-5p	0.0277684	0
hsa-miR-548av-3p	0.00365691	0
hsa-miR-548aw	0	0
hsa-miR-548ay-3p	0.0136424	0
hsa-miR-548ay-5p	0.383374	0.503559
hsa-miR-548az-5p	0.0140946	0
hsa-miR-548b-3p	7.15855	1.93334
hsa-miR-548b-5p	3.56749	1.06061
hsa-miR-548bc	0.129787	0
hsa-miR-548c-5p	0.0228994	0
hsa-miR-548d-3p	0.481197	0
hsa-miR-548d-5p	6.17653	1.66424
hsa-miR-548e-3p	0.107911	0.131752
hsa-miR-548e-5p	0.0570696	0
hsa-miR-548f-3p	0.014199	0
hsa-miR-548f-5p	0.00603464	0
hsa-miR-548h-5p	0.939454	0.545619
hsa-miR-548i	0.0166434	0
hsa-miR-548j-5p	1.10001	0.557226
hsa-miR-548k	0.559495	0.173358
hsa-miR-548l	1.29022	0.690151
hsa-miR-548n	0.699252	0.130019
hsa-miR-548o-3p	0.118573	0
hsa-miR-548q	0.217401	0.234364
hsa-miR-548s	0.168549	0.275457
hsa-miR-548t-5p	0.112358	0
hsa-miR-548w	0.252375	0.197455
hsa-miR-548y	0.202377	0
hsa-miR-549a-5p	0.0137439	0
hsa-miR-550a-3-5p	0.408725	0.396452
hsa-miR-550a-3p	0.081634	0
hsa-miR-550a-5p	0.880161	0.372114
hsa-miR-551a	0.0145078	0
hsa-miR-551b-3p	0.884518	0.193471
hsa-miR-551b-5p	0.0787286	0
hsa-miR-552-5p	0.027763	0
hsa-miR-556-3p	0.00598704	0
hsa-miR-556-5p	0.0526227	0
hsa-miR-557	0	0
hsa-miR-5579-5p	0.060125	0.170369
hsa-miR-5581-3p	0.130391	0.0371482
hsa-miR-5582-3p	0.67832	0.245845
hsa-miR-5582-5p	0.0055961	0
hsa-miR-5583-3p	0.233231	0.200327
hsa-miR-5583-5p	0.0355348	0
hsa-miR-5585-5p	0.00585187	0
hsa-miR-5586-5p	0.00550621	0
hsa-miR-5587-3p	0.0266561	0
hsa-miR-5588-5p	0.00617131	0
hsa-miR-559	0	0
hsa-miR-561-3p	0.263498	0.070081
hsa-miR-5682	0.0346517	0
hsa-miR-5696	0	0
hsa-miR-5697	0.213622	0
hsa-miR-5698	0.0464069	0
hsa-miR-5699-3p	0.183975	0
hsa-miR-5699-5p	0.144492	0.171851
hsa-miR-570-3p	0.0175489	0
hsa-miR-570-5p	0.215968	0.186394
hsa-miR-5703	0.013601	0
hsa-miR-573	0.414351	6.98984
hsa-miR-574-3p	0.0299066	0
hsa-miR-574-5p	21.0302	25.3508
hsa-miR-576-3p	0.0480594	0.0874462
hsa-miR-576-5p	0.705813	0.0790514
hsa-miR-577	1.21279	0.680843
hsa-miR-579-3p	0.0484299	0
hsa-miR-579-5p	0.127588	0.0545935
hsa-miR-580-3p	0.00570424	0
hsa-miR-582-3p	0.0138878	0
hsa-miR-582-5p	0.398262	0.239786
hsa-miR-584-3p	0	0
hsa-miR-584-5p	0.0197785	0.17453
hsa-miR-585-3p	0.0976323	0.0445109
hsa-miR-585-5p	0.0381298	0
hsa-miR-586	0.0561757	0
hsa-miR-588	0	0
hsa-miR-589-3p	0.0423923	0
hsa-miR-589-5p	0.260471	0.126594
hsa-miR-590-3p	29.2498	14.0635
hsa-miR-590-5p	3.22789	1.12437
hsa-miR-592	2.64791	2.08271
hsa-miR-597-3p	0.0268891	0
hsa-miR-597-5p	0.0615688	0
hsa-miR-598-3p	1.81392	0.612435
hsa-miR-602	0	0
hsa-miR-605-3p	0.158175	0
hsa-miR-605-5p	0.314244	0
hsa-miR-611	0	0.0420486
hsa-miR-6125	0	0
hsa-miR-615-3p	2.17084	0.467559
hsa-miR-615-5p	0.0476415	0.154397
hsa-miR-616-3p	0.0313378	0
hsa-miR-616-5p	0.112865	0.201662
hsa-miR-618	0.0290394	0
hsa-miR-624-3p	0.0332658	0
hsa-miR-624-5p	0.298218	0.0681477
hsa-miR-625-3p	0.181264	0
hsa-miR-625-5p	0.0274991	0.270114
hsa-miR-626	0.0242625	0
hsa-miR-628-3p	1.39072	0.544548
hsa-miR-628-5p	0.0752907	0.0295851
hsa-miR-629-3p	0.630729	0.106252
hsa-miR-629-5p	5.5144	5.71604
hsa-miR-632	0.00734416	0.0978359
hsa-miR-636	0.0419521	0
hsa-miR-641	0.482606	0.149832
hsa-miR-642a-3p	0.0224253	0
hsa-miR-642a-5p	1.05183	0.238619
hsa-miR-642b-5p	0.094033	0.123935
hsa-miR-643	0.0200108	0
hsa-miR-6500-3p	0.175804	0.186332
hsa-miR-6500-5p	0.0361949	0
hsa-miR-6505-5p	0.00400565	0
hsa-miR-6509-3p	0.0337752	0
hsa-miR-651-3p	0	0
hsa-miR-651-5p	0.179743	0.0790514
hsa-miR-6511a-3p	0.212759	0.16469
hsa-miR-6511a-5p	0.0910997	0
hsa-miR-6511b-3p	0.122884	0.193488
hsa-miR-6511b-5p	0.0910997	0
hsa-miR-6515-5p	0	0
hsa-miR-6516-5p	0.301232	0.0923497
hsa-miR-652-3p	5.27708	1.78854
hsa-miR-652-5p	0.209588	0.142208
hsa-miR-653-3p	0.0510316	0
hsa-miR-653-5p	0.00659652	0
hsa-miR-654-3p	0	0
hsa-miR-658	0.00699144	0.0445109
hsa-miR-659-3p	0	0
hsa-miR-659-5p	0.0289567	0
hsa-miR-660-3p	0.00723417	0
hsa-miR-660-5p	5.33399	1.20805
hsa-miR-663a	0.0410318	0.0771986
hsa-miR-663b	0.994174	3.63878
hsa-miR-664a-3p	0.386267	0.489832
hsa-miR-664a-5p	0.580302	0.353043
hsa-miR-664b-3p	0.096082	0.212833
hsa-miR-664b-5p	0.0498426	0
hsa-miR-668-3p	0.0621462	0
hsa-miR-6720-3p	0.479764	0.319473
hsa-miR-6720-5p	0	0
hsa-miR-6721-5p	0.129776	0.150096
hsa-miR-6724-5p	0.168824	0.268304
hsa-miR-6726-3p	0.00816833	0
hsa-miR-6727-5p	0.0109922	0
hsa-miR-6730-5p	0.016421	0
hsa-miR-6731-5p	0.00610396	0
hsa-miR-6732-5p	0	0
hsa-miR-6734-3p	0	0
hsa-miR-6734-5p	0.0411232	0
hsa-miR-6735-5p	0.00904425	0
hsa-miR-6736-5p	0.0460271	0
hsa-miR-6737-3p	0.00606564	0
hsa-miR-6739-3p	0.0314546	0
hsa-miR-6745	0	0
hsa-miR-6746-3p	0.0154181	0
hsa-miR-6747-3p	0.0089755	0
hsa-miR-6748-5p	0.0179797	0
hsa-miR-675-5p	0	0
hsa-miR-6751-5p	0.0700123	0.117005
hsa-miR-6758-5p	0.0251629	0.0461749
hsa-miR-6759-5p	0.0952139	0
hsa-miR-676-3p	4.69343	2.5423
hsa-miR-676-5p	0.0614058	0.0577861
hsa-miR-6764-5p	0.0604638	0.0567898
hsa-miR-6765-5p	0.0750641	0.25337
hsa-miR-6766-3p	0.00603806	0
hsa-miR-6768-5p	0	0.0561444
hsa-miR-6769b-5p	0	0
hsa-miR-6770-3p	0.00710836	0
hsa-miR-6770-5p	0.0359337	0
hsa-miR-6773-5p	0	0
hsa-miR-6776-5p	0.0103914	0
hsa-miR-6777-5p	0.0415025	0
hsa-miR-6779-5p	0.0053135	0
hsa-miR-6780a-5p	0.0141082	0
hsa-miR-6783-5p	0.0128286	0
hsa-miR-6785-5p	0.0486053	0
hsa-miR-6786-3p	0.0377663	0
hsa-miR-6787-3p	0	0
hsa-miR-6792-5p	0.00820617	0
hsa-miR-6793-5p	0	0
hsa-miR-6794-5p	0	0
hsa-miR-6799-3p	0.00784859	0.111027
hsa-miR-6799-5p	0.156007	0.0844566
hsa-miR-6801-5p	0.0523544	0
hsa-miR-6802-5p	0	0
hsa-miR-6803-3p	0.0375141	0
hsa-miR-6807-3p	0.00819352	0
hsa-miR-6807-5p	0.107522	0.442708
hsa-miR-6809-5p	0	0
hsa-miR-6813-5p	0.0128248	0
hsa-miR-6814-5p	0	0
hsa-miR-6816-3p	0	0
hsa-miR-6818-5p	0.0154699	0
hsa-miR-6819-3p	0.0093186	0
hsa-miR-6820-3p	0	0
hsa-miR-6820-5p	0.0919146	0
hsa-miR-6825-5p	0.0338056	0
hsa-miR-6826-3p	0	0
hsa-miR-6827-5p	0	0
hsa-miR-6831-5p	0.0381982	0
hsa-miR-6832-5p	0.0180726	0
hsa-miR-6834-5p	0.0123129	0
hsa-miR-6835-5p	0	0
hsa-miR-6837-5p	0.0139297	0
hsa-miR-6854-5p	0	0
hsa-miR-6855-5p	0	0
hsa-miR-6858-5p	0	0
hsa-miR-6860	0	0
hsa-miR-6862-5p	0.00961719	0
hsa-miR-6863	0	0
hsa-miR-6865-3p	0.00694121	0
hsa-miR-6866-5p	0.0057976	0
hsa-miR-6871-5p	0.00573502	0
hsa-miR-6873-5p	0.0267369	0
hsa-miR-6876-5p	0	0
hsa-miR-6877-5p	0.0388616	0.0431503
hsa-miR-6882-3p	0.0228659	0
hsa-miR-6884-5p	0.00905133	0
hsa-miR-6885-5p	0.00970559	0
hsa-miR-6886-5p	0	0
hsa-miR-6890-3p	0.0067991	0
hsa-miR-6890-5p	0.0152572	0
hsa-miR-6891-5p	0.010869	0
hsa-miR-6894-5p	0.00482168	0
hsa-miR-7-1-3p	17.6259	4.21166
hsa-miR-7-5p	824.26	1786.73
hsa-miR-708-5p	10.4085	7.63747
hsa-miR-7108-5p	0.212969	0.232922
hsa-miR-7109-3p	0	0
hsa-miR-7111-5p	0.00762885	0
hsa-miR-7112-3p	0.00474631	0
hsa-miR-7112-5p	0.00516375	0
hsa-miR-7113-5p	0.0794724	0
hsa-miR-7155-3p	0	0
hsa-miR-744-3p	0.167613	0
hsa-miR-744-5p	5.15123	2.81534
hsa-miR-760	0.454158	0.457588
hsa-miR-765	0.0568638	0
hsa-miR-766-3p	1.8961	0.66325
hsa-miR-766-5p	0.735499	0.471706
hsa-miR-767-3p	0.23826	0.188986
hsa-miR-767-5p	1.85061	0.913616
hsa-miR-769-3p	1.4323	0.97045
hsa-miR-769-5p	0.262075	0.658762
hsa-miR-7705	0.0106474	0
hsa-miR-7706	0.88909	0.755587
hsa-miR-7845-5p	0.0242943	0.0598874
hsa-miR-7851-3p	0.0211806	0
hsa-miR-7854-3p	0.107378	0.243892
hsa-miR-7974	0.280606	4.91596
hsa-miR-7976	0.554596	0.14656
hsa-miR-8072	0.014621	0.0558272
hsa-miR-8082	0	0
hsa-miR-873-5p	0.0402039	0.0721272
hsa-miR-874-3p	0.0759502	0.115759
hsa-miR-874-5p	0.0109115	0
hsa-miR-875-3p	0	0.0542935
hsa-miR-876-3p	0.0823363	0.0453276
hsa-miR-876-5p	0.132637	0.685041
hsa-miR-877-3p	0.00763982	0
hsa-miR-877-5p	3.74067	2.76061
hsa-miR-885-3p	0.00649969	0
hsa-miR-887-3p	0.448122	0.163696
hsa-miR-888-5p	0.0359967	0
hsa-miR-891a-5p	0.03957	0
hsa-miR-892a	0.0134435	0
hsa-miR-892b	0.0131071	0
hsa-miR-9-3p	6.10672	3.00584
hsa-miR-9-5p	27.4078	18.6674
hsa-miR-92a-1-5p	8.23354	1.0643
hsa-miR-92a-3p	186.21	120.676
hsa-miR-92b-3p	2.28057	1.79501
hsa-miR-92b-5p	1.33775	0.842002
hsa-miR-93-3p	0.117587	0.0477363
hsa-miR-93-5p	537.614	365.149
hsa-miR-933	0	0
hsa-miR-937-3p	0.0139927	0
hsa-miR-940	0.102557	0
hsa-miR-941	4.36342	1.29514
hsa-miR-942-3p	1.02277	0.531012
hsa-miR-942-5p	6.45927	3.49997
hsa-miR-95-3p	0.153945	0
hsa-miR-95-5p	0.0529933	0
hsa-miR-96-3p	0.14527	0
hsa-miR-96-5p	5.43442	3.90956
hsa-miR-98-3p	0	0
hsa-miR-98-5p	10.773	16.5276
hsa-miR-9898	0	0
hsa-miR-9901	0.200931	0.27466
hsa-miR-9985	0.0151121	0
hsa-miR-9986	0	0
hsa-miR-99a-3p	0.436025	0.450144
hsa-miR-99a-5p	1.43068	0.262035
hsa-miR-99b-3p	0.849854	0.480658
hsa-miR-99b-5p	3.86754	1.09184
hsa-miR-10393-3p	0.0133328	0
hsa-miR-10397-5p	0.00483705	0
hsa-miR-1184	0	0
hsa-miR-1225-3p	0	0
hsa-miR-1227-3p	0.0102281	0.0389032
hsa-miR-1233-5p	0.00365691	0
hsa-miR-1247-3p	0.0130393	0
hsa-miR-1267	0	0.070081
hsa-miR-1296-3p	0.0131661	0
hsa-miR-135a-3p	0.00487924	0
hsa-miR-135a-5p	0.0213733	0
hsa-miR-142-5p	0.00629188	0
hsa-miR-145-5p	0.0237719	0
hsa-miR-1537-3p	0.00755294	0
hsa-miR-181b-3p	0.0108654	0
hsa-miR-1908-3p	0.00757448	0
hsa-miR-1914-3p	0.0139847	0
hsa-miR-195-3p	0.0157774	0
hsa-miR-198	0.00817461	0
hsa-miR-19b-2-5p	0.00640566	0
hsa-miR-215-3p	0.00523239	0
hsa-miR-302b-3p	0.0151144	0
hsa-miR-3120-5p	0.00680781	0
hsa-miR-3122	0.00905967	0
hsa-miR-3126-3p	0.0063941	0
hsa-miR-3128	0.00634826	0
hsa-miR-3136-3p	0.0177771	0
hsa-miR-3139	0.0396701	0
hsa-miR-3153	0	0
hsa-miR-3175	0.0259397	0
hsa-miR-3196	0	0
hsa-miR-3199	0.0116412	0
hsa-miR-3202	0.00395939	0
hsa-miR-3658	0.0136243	0
hsa-miR-365b-3p	0.460464	0.293238
hsa-miR-3663-3p	0.0131745	0
hsa-miR-3664-5p	0.00435176	0
hsa-miR-3667-5p	0	0
hsa-miR-3680-3p	0.010073	0
hsa-miR-3688-3p	0	0
hsa-miR-3691-5p	0.024236	0
hsa-miR-377-3p	0	0
hsa-miR-378d	0	0
hsa-miR-378e	0	0
hsa-miR-3913-3p	0.0141712	0
hsa-miR-3916	0	0
hsa-miR-3936	0	0
hsa-miR-3942-3p	0.00513878	0
hsa-miR-3942-5p	0	0
hsa-miR-409-3p	0.00658426	0
hsa-miR-4285	0.00524013	0
hsa-miR-4306	0.00689617	0
hsa-miR-4324	0	0.050674
hsa-miR-4421	0.01005	0
hsa-miR-4422	0	0
hsa-miR-4429	0	0
hsa-miR-4453	0.0053135	0
hsa-miR-4460	0.0137083	0
hsa-miR-4470	0.0277571	0
hsa-miR-4497	0.0467332	0
hsa-miR-4500	0	0
hsa-miR-4519	0.0141438	0
hsa-miR-4533	0.0118253	0
hsa-miR-4638-5p	0.00731383	0
hsa-miR-4640-5p	0.00543025	0
hsa-miR-4645-3p	0	0
hsa-miR-4645-5p	0.00722433	0
hsa-miR-4661-5p	0.0142203	0
hsa-miR-4676-3p	0	0
hsa-miR-4680-3p	0	0
hsa-miR-4680-5p	0.00707052	0
hsa-miR-4682	0.0064406	0
hsa-miR-4684-5p	0	0
hsa-miR-4685-3p	0	0
hsa-miR-4685-5p	0.00680781	0
hsa-miR-4699-5p	0.023499	0
hsa-miR-4700-5p	0.00589733	0
hsa-miR-4713-5p	0.0580299	0.0330482
hsa-miR-4728-3p	0.00653969	0
hsa-miR-4735-3p	0.00515623	0
hsa-miR-4745-5p	0.00602437	0
hsa-miR-4749-3p	0	0
hsa-miR-4750-5p	0.00822523	0
hsa-miR-4753-3p	0.0277504	0
hsa-miR-4755-3p	0.00690513	0
hsa-miR-4761-3p	0.0173769	0.125081
hsa-miR-4764-3p	0.0058358	0
hsa-miR-4764-5p	0.0299646	0.126685
hsa-miR-4765	0.0445637	0
hsa-miR-4772-3p	0.0115972	0
hsa-miR-4774-3p	0.0067473	0
hsa-miR-4786-5p	0.010452	0
hsa-miR-4787-5p	0.00734923	0
hsa-miR-4793-3p	0.00629188	0
hsa-miR-483-3p	0.0204507	0
hsa-miR-487a-3p	0.00852205	0
hsa-miR-499b-5p	0.013041	0.0923497
hsa-miR-5001-5p	0.0182206	0
hsa-miR-508-3p	0.00858129	0
hsa-miR-509-3-5p	0.00885583	0
hsa-miR-509-3p	0.0149363	0
hsa-miR-509-5p	0.0122892	0
hsa-miR-512-3p	0	0
hsa-miR-513b-5p	0.00858129	0.179662
hsa-miR-514a-3p	0.0121943	0
hsa-miR-516b-3p	0	0
hsa-miR-518c-5p	0.0275311	0
hsa-miR-519e-3p	0	0
hsa-miR-548ah-3p	0.00365691	0
hsa-miR-548ak	0.0202371	0
hsa-miR-548ba	0.00798422	0
hsa-miR-548p	0.00365691	0
hsa-miR-548x-3p	0.00487924	0
hsa-miR-549a-3p	0.00907514	0.123518
hsa-miR-555	0	0
hsa-miR-5586-3p	0.00395939	0
hsa-miR-561-5p	0	0
hsa-miR-5683	0.0140726	0
hsa-miR-5690	0.00928933	0
hsa-miR-578	0.0131992	0
hsa-miR-581	0.0125283	0
hsa-miR-595	0	0.0482021
hsa-miR-598-5p	0.02177	0
hsa-miR-600	0	0
hsa-miR-6089	0	0
hsa-miR-610	0.0054247	0
hsa-miR-6509-5p	0.037514	0
hsa-miR-6513-3p	0	0
hsa-miR-6513-5p	0	0
hsa-miR-6514-5p	0.0118857	0
hsa-miR-6733-3p	0	0
hsa-miR-6737-5p	0	0
hsa-miR-6741-3p	0	0
hsa-miR-6753-3p	0	0
hsa-miR-6753-5p	0	0
hsa-miR-6767-5p	0.00728875	0
hsa-miR-6772-3p	0	0
hsa-miR-6780a-3p	0.0045806	0
hsa-miR-6780b-5p	0.00579443	0
hsa-miR-6781-5p	0	0
hsa-miR-6784-3p	0	0
hsa-miR-6794-3p	0	0
hsa-miR-6796-5p	0	0
hsa-miR-6800-3p	0	0
hsa-miR-6804-5p	0.0102993	0.0617589
hsa-miR-6812-5p	0	0
hsa-miR-6815-5p	0.00589406	0
hsa-miR-6821-5p	0.0407825	0.123518
hsa-miR-6823-5p	0	0
hsa-miR-6830-5p	0.00667525	0
hsa-miR-6839-5p	0.00632559	0
hsa-miR-6848-5p	0	0
hsa-miR-6850-5p	0.00561384	0
hsa-miR-6851-3p	0.0230077	0
hsa-miR-6856-3p	0.0067473	0.0577861
hsa-miR-6862-3p	0	0.133533
hsa-miR-6865-5p	0.00773435	0
hsa-miR-6872-5p	0	0
hsa-miR-6882-5p	0.0195042	0
hsa-miR-6883-5p	0.0104228	0
hsa-miR-708-3p	0.018985	0
hsa-miR-7106-5p	0.00442239	0
hsa-miR-7110-5p	0.00532414	0
hsa-miR-7155-5p	0.00507013	0
hsa-miR-885-5p	0.0063941	0
hsa-miR-937-5p	0	0.123518
hsa-miR-127-3p	0	0
hsa-miR-127-5p	0	0
hsa-miR-1273h-5p	0.0084948	0
hsa-miR-1278	0.0168978	0
hsa-miR-134-5p	0	0.0898311
hsa-miR-136-5p	0	0
hsa-miR-144-3p	0	0
hsa-miR-144-5p	0	0
hsa-miR-146b-3p	0	0
hsa-miR-199b-3p	0	2.58133
hsa-miR-223-5p	0	0
hsa-miR-302b-5p	0	0
hsa-miR-3149	0	0
hsa-miR-3667-3p	0	0
hsa-miR-369-3p	0	0.0803368
hsa-miR-372-3p	0	0
hsa-miR-381-3p	0	0
hsa-miR-432-3p	0	0
hsa-miR-432-5p	0	0
hsa-miR-4436b-3p	0	0
hsa-miR-4442	0	0
hsa-miR-4638-3p	0	0
hsa-miR-4641	0	0.0890218
hsa-miR-4704-3p	0	0
hsa-miR-4704-5p	0	0
hsa-miR-4757-3p	0	0.154397
hsa-miR-4772-5p	0	0
hsa-miR-485-5p	0	0
hsa-miR-487b-3p	0	0
hsa-miR-494-3p	0	0
hsa-miR-499b-3p	0	0
hsa-miR-504-5p	0	0
hsa-miR-5047	0.00814329	0
hsa-miR-517-5p	0	0.224578
hsa-miR-517a-3p	0	0
hsa-miR-520a-3p	0	0.161991
hsa-miR-539-5p	0	0
hsa-miR-548ax	0	0
hsa-miR-548x-5p	0	0
hsa-miR-564	0	0
hsa-miR-601	0	0
hsa-miR-627-5p	0.00605182	0
hsa-miR-633	0	0
hsa-miR-634	0	0
hsa-miR-6514-3p	0	0.0950137
hsa-miR-656-3p	0	0
hsa-miR-6738-3p	0	0
hsa-miR-675-3p	0	0
hsa-miR-6763-5p	0	0.271966
hsa-miR-6775-5p	0	0
hsa-miR-6810-3p	0	0
hsa-miR-6879-3p	0	0
hsa-miR-6880-3p	0	0
hsa-miR-6893-5p	0	0
hsa-miR-10396a-3p	0.0124438	0
hsa-miR-10522-5p	0	0
hsa-miR-10524-5p	0	0
hsa-miR-1185-1-3p	0	0
hsa-miR-1185-2-3p	0	0
hsa-miR-1185-5p	0	0
hsa-miR-12130	0	0
hsa-miR-1224-3p	0	0
hsa-miR-122b-5p	0	0
hsa-miR-1233-3p	0.0078602	0
hsa-miR-1236-5p	0	0
hsa-miR-1249-5p	0	0
hsa-miR-1264	0.00802037	0
hsa-miR-1265	0	0
hsa-miR-1266-3p	0.00892275	0
hsa-miR-1270	0	0
hsa-miR-1288-3p	0.00653165	0
hsa-miR-1289	0	0
hsa-miR-1302	0.00909845	0
hsa-miR-1343-5p	0	0
hsa-miR-137-5p	0	0
hsa-miR-141-5p	0	0
hsa-miR-145-3p	0	0
hsa-miR-147b-5p	0	0
hsa-miR-148a-5p	0.00684729	0
hsa-miR-1537-5p	0	0
hsa-miR-154-3p	0	0
hsa-miR-154-5p	0	0
hsa-miR-196a-1-3p	0.00655583	0
hsa-miR-200a-5p	0	0
hsa-miR-202-3p	0	0
hsa-miR-204-3p	0.0167847	0
hsa-miR-2276-5p	0	0
hsa-miR-299-3p	0	0
hsa-miR-299-5p	0	0
hsa-miR-3129-3p	0	0
hsa-miR-3134	0	0
hsa-miR-3150b-3p	0	0
hsa-miR-3163	0	0
hsa-miR-3167	0	0
hsa-miR-3176	0	0
hsa-miR-3190-3p	0	0
hsa-miR-3190-5p	0	0
hsa-miR-323a-5p	0	0
hsa-miR-323b-5p	0	0
hsa-miR-337-3p	0	0
hsa-miR-337-5p	0	0
hsa-miR-34b-3p	0	0
hsa-miR-34c-3p	0.00593687	0
hsa-miR-3611	0	0
hsa-miR-363-3p	0	0
hsa-miR-3672	0	0
hsa-miR-3677-3p	0	0
hsa-miR-3678-5p	0.00566471	0
hsa-miR-3681-5p	0	0
hsa-miR-3682-5p	0.00673447	0
hsa-miR-3686	0	0
hsa-miR-3689a-3p	0	0
hsa-miR-3689a-5p	0	0
hsa-miR-3689c	0	0
hsa-miR-370-3p	0	0
hsa-miR-371b-3p	0	0
hsa-miR-373-5p	0	0
hsa-miR-376a-3p	0	0
hsa-miR-376b-3p	0	0
hsa-miR-376c-3p	0	0
hsa-miR-377-5p	0	0
hsa-miR-379-3p	0	0
hsa-miR-379-5p	0	0
hsa-miR-380-3p	0	0
hsa-miR-382-3p	0	0
hsa-miR-383-3p	0.00462244	0
hsa-miR-3912-3p	0	0
hsa-miR-3922-5p	0	0
hsa-miR-3928-5p	0	0
hsa-miR-3934-3p	0	0
hsa-miR-410-3p	0	0
hsa-miR-411-3p	0	0
hsa-miR-431-3p	0	0
hsa-miR-431-5p	0	0
hsa-miR-433-3p	0	0
hsa-miR-4439	0	0
hsa-miR-4457	0.00584222	0
hsa-miR-4465	0	0
hsa-miR-4477a	0	0
hsa-miR-4503	0	0
hsa-miR-4509	0	0
hsa-miR-4510	0	0
hsa-miR-4512	0.00193078	0
hsa-miR-4633-3p	0	0
hsa-miR-4643	0.00483705	0
hsa-miR-4646-3p	0	0
hsa-miR-4646-5p	0.00668785	0
hsa-miR-4653-3p	0	0
hsa-miR-4655-5p	0.00727378	0
hsa-miR-4659a-5p	0.0103109	0
hsa-miR-4671-5p	0	0
hsa-miR-4687-3p	0.00690064	0
hsa-miR-4691-5p	0.00620011	0
hsa-miR-4716-3p	0	0
hsa-miR-4719	0	0
hsa-miR-4720-5p	0	0
hsa-miR-4721	0	0
hsa-miR-4722-5p	0	0
hsa-miR-4763-3p	0	0
hsa-miR-4781-5p	0	0
hsa-miR-4786-3p	0.00995969	0
hsa-miR-4794	0.00193078	0
hsa-miR-4796-5p	0	0
hsa-miR-493-5p	0	0
hsa-miR-495-3p	0	0
hsa-miR-4999-3p	0	0
hsa-miR-506-3p	0.00462043	0
hsa-miR-511-5p	0	0
hsa-miR-516a-5p	0	0
hsa-miR-5194	0	0
hsa-miR-519c-5p	0	0
hsa-miR-520d-3p	0	0
hsa-miR-520f-3p	0	0
hsa-miR-539-3p	0	0
hsa-miR-548ae-3p	0.00651563	0
hsa-miR-548ai	0.111315	0
hsa-miR-548ao-3p	0.00649572	0
hsa-miR-548ap-5p	0	0
hsa-miR-548av-5p	0.0150259	0
hsa-miR-548c-3p	0	0
hsa-miR-548j-3p	0	0
hsa-miR-548u	0.00692312	0
hsa-miR-548v	0	0
hsa-miR-550b-2-5p	0	0
hsa-miR-5580-5p	0.00569812	0
hsa-miR-5588-3p	0	0
hsa-miR-6503-5p	0	0
hsa-miR-6508-3p	0.00500094	0
hsa-miR-654-5p	0	0
hsa-miR-655-3p	0	0
hsa-miR-670-3p	0.00670473	0
hsa-miR-6726-5p	0.00751024	0
hsa-miR-6729-5p	0	0
hsa-miR-6732-3p	0	0
hsa-miR-6733-5p	0	0
hsa-miR-6749-5p	0	0
hsa-miR-6750-5p	0	0
hsa-miR-6754-5p	0.00732896	0
hsa-miR-6758-3p	0	0
hsa-miR-6766-5p	0	0
hsa-miR-6779-3p	0	0
hsa-miR-6782-5p	0	0
hsa-miR-6784-5p	0	0
hsa-miR-6785-3p	0	0
hsa-miR-6786-5p	0	0
hsa-miR-6787-5p	0	0
hsa-miR-6791-5p	0.00680345	0
hsa-miR-6795-5p	0.00737473	0
hsa-miR-6805-5p	0.00548632	0
hsa-miR-6817-5p	0.00647592	0
hsa-miR-6818-3p	0	0
hsa-miR-6824-3p	0	0
hsa-miR-6836-5p	0.00686498	0
hsa-miR-6841-5p	0.00888545	0
hsa-miR-6843-3p	0	0
hsa-miR-6846-5p	0	0
hsa-miR-6849-5p	0	0
hsa-miR-6852-5p	0	0
hsa-miR-6856-5p	0	0
hsa-miR-6859-3p	0	0
hsa-miR-6880-5p	0	0
hsa-miR-6881-5p	0	0
hsa-miR-6889-3p	0.00653165	0
hsa-miR-6894-3p	0.00811841	0
hsa-miR-6895-5p	0	0
hsa-miR-7157-3p	0	0
hsa-miR-7159-3p	0.00653165	0
hsa-miR-758-5p	0	0
hsa-miR-7844-5p	0.00536717	0
hsa-miR-889-3p	0	0
hsa-miR-938	0	0
hsa-miR-939-5p	0	0
hsa-miR-9718	0.00814329	0

## Sheet: HeLa
miRNA	HeLa-Cells	HeLa-Nuclei			differentially expressed miRNAs	p_val	avg_logFC	pct.cells	pct.nuclei	p_val_adj	cluster
hsa-let-7a-2-3p	0.0552224	0.00295012			hsa-miR-27a-5p	0	1.80463	0.822	0.01	0	HeLa-Cells
hsa-let-7a-3p	0.699391	0.234637			hsa-miR-29b-1-5p	1.44499e-274	1.42878	0.912	0.073	2.07645e-271	HeLa-Cells
hsa-let-7a-5p	786.272	1362.63			hsa-miR-342-3p	1.21655e-260	1.30781	0.97	0.111	1.74818e-257	HeLa-Cells
hsa-let-7b-3p	0.576488	0.202765			hsa-miR-335-5p	5.6687e-252	1.32411	0.961	0.121	8.14593e-249	HeLa-Cells
hsa-let-7b-5p	707.486	908.665			hsa-miR-7-1-3p	1.39602e-223	1.07612	0.721	0.039	2.00609e-220	HeLa-Cells
hsa-let-7c-3p	0.0684877	0			hsa-miR-660-5p	9.5448e-208	1.0195	0.654	0.028	1.37159e-204	HeLa-Cells
hsa-let-7c-5p	144.991	149.912			hsa-miR-12136	1.29771e-202	1.41884	0.595	0.013	1.86481e-199	HeLa-Cells
hsa-let-7d-3p	11.7399	6.13151			hsa-miR-545-5p	8.08736e-197	1.16162	0.568	0.009	1.16215e-193	HeLa-Cells
hsa-let-7d-5p	47.8501	44.5095			hsa-miR-30a-3p	1.3448e-193	1.07585	0.976	0.194	1.93248e-190	HeLa-Cells
hsa-let-7e-3p	0.120061	0.0478994			hsa-miR-100-5p	1.76342e-173	1.01415	0.984	0.255	2.53404e-170	HeLa-Cells
hsa-let-7e-5p	158.661	186.917			hsa-miR-1275	2.8209e-206	2.42118	0.879	0.827	4.05363e-203	HeLa-Nuclei
hsa-let-7f-1-3p	0.0258635	0.0560923
hsa-let-7f-2-3p	0.00457349	0.0359896
hsa-let-7f-5p	740.32	973.283
hsa-let-7g-3p	0.0235543	0			HeLa miRNA markers
hsa-let-7g-5p	295.851	386.829			hsa-miR-203a-3p
hsa-let-7i-3p	0.138116	0.0887753			hsa-miR-335-5p
hsa-let-7i-5p	677.185	634.878			hsa-let-7d-5p
hsa-miR-1-3p	0	0.0117496			hsa-miR-98-5p
hsa-miR-100-3p	0.307181	0			hsa-miR-23a-3p
hsa-miR-100-5p	26.5804	9.00371			hsa-let-7d-3p
hsa-miR-101-2-5p	0.0311755	0			hsa-let-7b-5p
hsa-miR-101-3p	45.3059	21.6037			hsa-miR-320b
hsa-miR-101-5p	0.0320337	0.0183282			hsa-miR-27a-3p
hsa-miR-10392-5p	0.0251205	0.228696			hsa-miR-9-3p
hsa-miR-10393-5p	0.00483973	0			hsa-miR-320c
hsa-miR-10395-3p	0.6046	3.98008			hsa-miR-296-3p
hsa-miR-10395-5p	0.445365	2.76676			hsa-miR-320d
hsa-miR-10396a-5p	0.0186754	0.154168			hsa-miR-338-3p
hsa-miR-10396b-3p	0.00393387	0.0296295			hsa-miR-152-3p
hsa-miR-10396b-5p	0.0186754	0.154168			hsa-miR-24-3p
hsa-miR-10399-3p	0.0269334	0.0150527			hsa-miR-181d-5p
hsa-miR-10399-5p	0.245973	0.0300576
hsa-miR-103a-1-5p	0.0570359	0.0165116
hsa-miR-103a-2-5p	0.479384	0.224935
hsa-miR-103a-3p	33.3137	26.594
hsa-miR-10401-3p	0.222407	0.0196237
hsa-miR-10401-5p	0.0599426	0.502121
hsa-miR-105-3p	0.00843786	0
hsa-miR-105-5p	6.26565	3.8388
hsa-miR-10523-5p	0.00751244	0.0648835
hsa-miR-10525-3p	0.00453285	0.0133148
hsa-miR-10526-3p	0.0808162	0.0183282
hsa-miR-106a-5p	21.6192	19.3047
hsa-miR-106b-3p	11.5332	4.98051
hsa-miR-106b-5p	45.1055	23.4093
hsa-miR-107	2.73359	2.38447
hsa-miR-10a-3p	0.0321701	0.0627895
hsa-miR-10a-5p	0.0648198	0.00937031
hsa-miR-10b-3p	0	0
hsa-miR-10b-5p	0	0
hsa-miR-11401	0.0107131	0
hsa-miR-1179	0.0728034	0
hsa-miR-1180-3p	8.5025	5.67066
hsa-miR-1180-5p	0.0857779	0.0220478
hsa-miR-12114	0.0385168	0.0578861
hsa-miR-12127	0	0
hsa-miR-12135	0.0476534	0
hsa-miR-12136	4.64393	0.365803
hsa-miR-122-5p	0.0498326	0.239325
hsa-miR-1224-5p	0.24545	0.299941
hsa-miR-1226-3p	0.0457845	0.0430925
hsa-miR-1226-5p	0.292313	0.118616
hsa-miR-1228-3p	0.00624931	0
hsa-miR-1228-5p	0.220392	0.0259501
hsa-miR-1229-3p	0.0174148	0
hsa-miR-1229-5p	0	0
hsa-miR-1237-3p	0	0
hsa-miR-124-3p	0	0
hsa-miR-124-5p	0	0
hsa-miR-1243	0.00759237	0
hsa-miR-1244	0.0265289	0
hsa-miR-1246	0.0218113	0.228593
hsa-miR-1248	0	0.0164753
hsa-miR-1249-3p	0.0605872	0
hsa-miR-1250-5p	0.113265	0.228498
hsa-miR-1255a	0.0882015	0.0447236
hsa-miR-1255b-5p	0.0426585	0.0141974
hsa-miR-1256	0	0
hsa-miR-1257	0.0203199	0
hsa-miR-1258	0.00789758	0
hsa-miR-125a-3p	0.37694	0.210933
hsa-miR-125a-5p	70.3711	65.3795
hsa-miR-125b-1-3p	0.054551	0.0847936
hsa-miR-125b-2-3p	0.157641	0.0887319
hsa-miR-125b-5p	80.4428	73.5687
hsa-miR-126-3p	2.24635	1.13072
hsa-miR-126-5p	0.554892	0.220433
hsa-miR-1260a	0.0200706	0
hsa-miR-1260b	1.83633	0.0423142
hsa-miR-1262	0.0985722	0.180891
hsa-miR-1268a	23.7262	14.1256
hsa-miR-1268b	25.3436	15.325
hsa-miR-1269b	0	0.0110239
hsa-miR-1271-3p	0.0445178	0
hsa-miR-1271-5p	0.134751	0.0805416
hsa-miR-1272	0.0154865	0.255662
hsa-miR-1273c	0.0140938	0
hsa-miR-1273h-3p	0	0
hsa-miR-1275	8.49729	105.931
hsa-miR-1276	0.0143797	0
hsa-miR-1277-3p	0.0118238	0
hsa-miR-1277-5p	0.854599	0.564433
hsa-miR-128-1-5p	0.687914	0.174638
hsa-miR-128-3p	24.5564	13.623
hsa-miR-1281	0	0
hsa-miR-1283	0.431317	0.215221
hsa-miR-1284	0.216885	0.0149925
hsa-miR-1285-3p	1.7242	0.760074
hsa-miR-1285-5p	0.106196	0.0240264
hsa-miR-1286	0.00272081	0
hsa-miR-129-1-3p	0.00549087	0
hsa-miR-129-2-3p	0.00704166	0
hsa-miR-129-5p	0.0369229	0.0181173
hsa-miR-1290	0.00332052	0
hsa-miR-1291	0.00374736	0.0290552
hsa-miR-1292-3p	0.00357773	0
hsa-miR-1292-5p	0.263233	0.227319
hsa-miR-1293	0.38719	0.166247
hsa-miR-1294	0.0979311	0.121561
hsa-miR-1295a	0.00400691	0.0249875
hsa-miR-1296-5p	0.0100407	0.0157484
hsa-miR-1297	0.0114596	0
hsa-miR-1298-5p	0	0
hsa-miR-1299	0.0137663	0
hsa-miR-1301-3p	7.84808	6.90229
hsa-miR-1303	0.609324	0.449598
hsa-miR-1304-5p	0.850786	0.531766
hsa-miR-1305	0	0
hsa-miR-1307-3p	77.2697	39.2161
hsa-miR-1307-5p	0.0959385	0.0254839
hsa-miR-130a-3p	2.27682	1.70207
hsa-miR-130a-5p	0.0104415	0
hsa-miR-130b-3p	1.10287	1.30494
hsa-miR-130b-5p	0.862087	0.122272
hsa-miR-132-3p	7.85241	3.27304
hsa-miR-132-5p	0.738861	0.136851
hsa-miR-1322	0	0
hsa-miR-133a-3p	0.00770784	0
hsa-miR-1343-3p	0.0438069	0.124637
hsa-miR-135b-3p	0.00782827	0
hsa-miR-135b-5p	7.09604	3.32734
hsa-miR-137-3p	1.32711	0.813498
hsa-miR-138-1-3p	0.0269758	0.0173524
hsa-miR-138-5p	1.4229	0.582596
hsa-miR-139-3p	0.206708	0.0581517
hsa-miR-139-5p	5.85232	2.04653
hsa-miR-140-3p	0.168412	0.0540355
hsa-miR-140-5p	3.23877	2.49915
hsa-miR-141-3p	0.0492674	0
hsa-miR-142-3p	0.141029	0.82341
hsa-miR-1468-5p	0.0475614	0
hsa-miR-146a-5p	0.00838618	0
hsa-miR-146b-5p	1.64098	1.63091
hsa-miR-147b-3p	0.00765362	0.00295012
hsa-miR-148a-3p	16.7851	13.2222
hsa-miR-148b-3p	67.4782	46.3063
hsa-miR-148b-5p	0.183849	0.11483
hsa-miR-149-3p	0.0613348	0.0397319
hsa-miR-149-5p	2.17196	1.05104
hsa-miR-150-5p	0.0266855	0
hsa-miR-151a-3p	2.46601	1.06451
hsa-miR-151a-5p	61.1779	23.1814
hsa-miR-151b	1.81802	0.98313
hsa-miR-152-3p	12.8273	7.03605
hsa-miR-152-5p	0.0328126	0
hsa-miR-153-3p	0.14465	0.0210636
hsa-miR-153-5p	0	0
hsa-miR-1538	0.00913486	0.0186011
hsa-miR-155-5p	0.00419407	0.0551354
hsa-miR-1587	0	0.0171539
hsa-miR-15a-3p	0.00337747	0.0116582
hsa-miR-15a-5p	71.0925	50.9818
hsa-miR-15b-3p	4.30865	2.21567
hsa-miR-15b-5p	43.5502	37.9744
hsa-miR-16-2-3p	0.451124	0.220691
hsa-miR-16-5p	320.468	320.955
hsa-miR-17-3p	6.0728	2.13145
hsa-miR-17-5p	237.325	245.589
hsa-miR-181a-2-3p	1.24774	0.252734
hsa-miR-181a-3p	0.441078	0.139554
hsa-miR-181a-5p	34.4344	21.9302
hsa-miR-181b-5p	25.621	16.5298
hsa-miR-181c-3p	0.0408842	0
hsa-miR-181c-5p	1.61793	1.26387
hsa-miR-181d-3p	0.0532254	0.0115505
hsa-miR-181d-5p	10.2323	6.45391
hsa-miR-182-3p	0.254763	0.102899
hsa-miR-182-5p	86.8258	59.9222
hsa-miR-183-3p	0.0979808	0.0134583
hsa-miR-183-5p	40.2682	21.4367
hsa-miR-184	0.0076895	0
hsa-miR-1843	0.173864	0.0113236
hsa-miR-185-3p	0.912082	0.926221
hsa-miR-185-5p	2.78881	1.8626
hsa-miR-186-3p	0.0157831	0
hsa-miR-186-5p	5.29987	1.94066
hsa-miR-187-3p	0.0130352	0
hsa-miR-187-5p	0	0
hsa-miR-188-3p	0.0563887	0
hsa-miR-188-5p	2.91481	1.19399
hsa-miR-18a-3p	3.80449	2.54238
hsa-miR-18a-5p	35.6487	21.0634
hsa-miR-18b-5p	0.692644	0.631186
hsa-miR-1908-5p	1.40048	1.08516
hsa-miR-1909-3p	0.0110575	0
hsa-miR-1909-5p	0.0370763	0
hsa-miR-190a-5p	1.79473	1.02183
hsa-miR-190b-5p	0.432498	0.426144
hsa-miR-191-3p	1.21494	0.41218
hsa-miR-191-5p	62.4331	52.9301
hsa-miR-1910-3p	0.0399346	0.0205377
hsa-miR-1910-5p	0.204569	0.191847
hsa-miR-1913	0.0351107	0
hsa-miR-1914-5p	0.108544	0.125053
hsa-miR-1915-3p	0.0470701	0.0363785
hsa-miR-1915-5p	0.0156613	0
hsa-miR-192-3p	0.0238649	0
hsa-miR-192-5p	0.503477	0.155479
hsa-miR-193a-3p	0.17935	0.0516812
hsa-miR-193a-5p	14.0383	14.4043
hsa-miR-193b-3p	15.5893	12.9405
hsa-miR-193b-5p	2.5235	1.62602
hsa-miR-194-3p	0.054361	0.0598448
hsa-miR-194-5p	5.88891	3.5223
hsa-miR-195-5p	0.366885	0.250175
hsa-miR-196a-3p	0.0460554	0
hsa-miR-196a-5p	234.743	192.987
hsa-miR-196b-3p	0.00861803	0
hsa-miR-196b-5p	63.6672	53.8614
hsa-miR-197-3p	0.327805	0.159529
hsa-miR-197-5p	0.0916597	0.00969761
hsa-miR-199a-3p	0.201425	0.315332
hsa-miR-199a-5p	0.00342802	0
hsa-miR-199b-5p	0.00490316	0
hsa-miR-19a-3p	62.2234	48.2233
hsa-miR-19a-5p	0.114528	0.050643
hsa-miR-19b-1-5p	0.103051	0.0125484
hsa-miR-19b-3p	119.981	130.934
hsa-miR-200a-3p	0.0931721	0
hsa-miR-200b-3p	0.226266	0.296347
hsa-miR-200c-3p	1.41544	0.741605
hsa-miR-202-5p	0.00405761	0.0118424
hsa-miR-203a-3p	7.8614	4.48661
hsa-miR-203a-5p	0.0122639	0
hsa-miR-204-5p	0	0
hsa-miR-205-5p	0	0.0618153
hsa-miR-20a-3p	0.718067	0.32072
hsa-miR-20a-5p	157.665	129.172
hsa-miR-20b-5p	0.0114062	0.0198314
hsa-miR-21-3p	3.85567	0.934849
hsa-miR-21-5p	553.879	470.856
hsa-miR-210-3p	1.53082	1.42432
hsa-miR-210-5p	0.0955835	0.0550242
hsa-miR-211-5p	0	0
hsa-miR-2110	4.03479	3.72647
hsa-miR-2113	0.00397287	0
hsa-miR-2116-3p	0.0159866	0
hsa-miR-2116-5p	0.0345443	0.0407345
hsa-miR-212-3p	0.185982	0.174275
hsa-miR-212-5p	0.0115084	0.0228544
hsa-miR-214-3p	0	0
hsa-miR-215-5p	0.0267058	0.0374813
hsa-miR-216a-5p	0.010089	0
hsa-miR-216b-5p	0.0734352	0
hsa-miR-217-5p	0.0406393	0.0454179
hsa-miR-218-1-3p	0.00327402	0.0159835
hsa-miR-218-2-3p	0	0
hsa-miR-218-5p	3.94878	4.00257
hsa-miR-219a-1-3p	0.0727426	0.0287784
hsa-miR-219a-5p	0.0324026	0
hsa-miR-219b-5p	0.106513	0.0313155
hsa-miR-22-3p	119.203	72.398
hsa-miR-22-5p	2.63163	1.64978
hsa-miR-221-3p	19.1732	11.0742
hsa-miR-221-5p	2.13819	1.57885
hsa-miR-222-3p	85.4134	53.4508
hsa-miR-222-5p	0.722128	0.347345
hsa-miR-223-3p	0.134506	1.2553
hsa-miR-224-3p	1.61244	1.28008
hsa-miR-224-5p	8.90945	7.09967
hsa-miR-2276-3p	0.171913	0.0270623
hsa-miR-2277-3p	0.0293159	0.0588932
hsa-miR-2277-5p	0.0523076	0.024822
hsa-miR-2278	0.376422	0.218679
hsa-miR-2355-3p	0.0379556	0.00295012
hsa-miR-2355-5p	0	0
hsa-miR-23a-3p	324.196	361.284
hsa-miR-23a-5p	0.509047	0
hsa-miR-23b-3p	36.2479	26.0069
hsa-miR-23b-5p	0.978342	0.661734
hsa-miR-23c	0.0588254	0.096886
hsa-miR-24-1-5p	0.398046	0.086376
hsa-miR-24-2-5p	3.7107	0.935639
hsa-miR-24-3p	7.90862	5.02584
hsa-miR-2467-3p	0.00337747	0
hsa-miR-2467-5p	0	0
hsa-miR-25-3p	176.879	153.296
hsa-miR-25-5p	2.00307	0.272837
hsa-miR-2682-3p	0.0559367	0
hsa-miR-2682-5p	0.0542545	0.0248549
hsa-miR-26a-1-3p	0.072633	0.0316298
hsa-miR-26a-2-3p	0.663535	0.203806
hsa-miR-26a-5p	74.3132	51.1936
hsa-miR-26b-3p	0.0338799	0.0505871
hsa-miR-26b-5p	216.406	156.48
hsa-miR-27a-3p	33.9452	17.4016
hsa-miR-27a-5p	6.70928	0.268451
hsa-miR-27b-3p	121.96	54.7549
hsa-miR-27b-5p	2.68264	0.643013
hsa-miR-28-3p	2.40949	0.820064
hsa-miR-28-5p	0.677238	0.595554
hsa-miR-296-3p	2.64479	2.93144
hsa-miR-296-5p	1.64955	1.13589
hsa-miR-29a-3p	1.32897	0.952505
hsa-miR-29a-5p	0.719553	0.247494
hsa-miR-29b-1-5p	11.9439	2.1014
hsa-miR-29b-2-5p	0.159821	0.128369
hsa-miR-29b-3p	50.386	42.04
hsa-miR-29c-3p	0.0656441	0.0351937
hsa-miR-29c-5p	0.0540954	0.0785851
hsa-miR-301a-3p	15.6737	12.0256
hsa-miR-301a-5p	0.321091	0.0264426
hsa-miR-301b-3p	2.82689	1.57448
hsa-miR-301b-5p	0.00288	0
hsa-miR-302a-3p	0	0
hsa-miR-302a-5p	0	0
hsa-miR-302c-3p	0	0
hsa-miR-302d-3p	0	0
hsa-miR-3064-3p	0.00350401	0
hsa-miR-3064-5p	0.0403015	0
hsa-miR-3065-3p	0.0419552	0
hsa-miR-3065-5p	0.387547	0.0900895
hsa-miR-3074-3p	0	0
hsa-miR-3074-5p	0.0783802	0
hsa-miR-3085-5p	0	0
hsa-miR-30a-3p	20.875	6.45958
hsa-miR-30a-5p	14.129	8.80045
hsa-miR-30b-3p	0.0364673	0.0181948
hsa-miR-30b-5p	1.51749	0.5462
hsa-miR-30c-1-3p	0.0164593	0.00857695
hsa-miR-30c-2-3p	0.381701	0.288612
hsa-miR-30c-5p	59.5165	46.6021
hsa-miR-30d-3p	0.326882	0.057112
hsa-miR-30d-5p	7.7736	5.84468
hsa-miR-30e-3p	1.20257	0.43717
hsa-miR-30e-5p	2.51781	1.55859
hsa-miR-31-3p	4.39924	1.39559
hsa-miR-31-5p	291.389	442.752
hsa-miR-3115	0.228758	0.396889
hsa-miR-3120-3p	0.00417846	0
hsa-miR-3121-5p	0.00397287	0
hsa-miR-3123	0.00452554	0
hsa-miR-3124-5p	0.007842	0
hsa-miR-3126-5p	0.0165897	0
hsa-miR-3127-3p	0.0163296	0
hsa-miR-3127-5p	0.0164654	0.0181948
hsa-miR-3129-5p	0	0
hsa-miR-3130-5p	0.030414	0
hsa-miR-3131	0	0
hsa-miR-3136-5p	0.00357659	0
hsa-miR-3138	0.0268365	0.0969343
hsa-miR-3140-3p	0.0334802	0.0266266
hsa-miR-3141	0.0256338	0
hsa-miR-3143	0.0151029	0.114327
hsa-miR-3144-3p	0	0
hsa-miR-3144-5p	0	0
hsa-miR-3145-3p	0.0274316	0.042433
hsa-miR-3146	0.0115365	0
hsa-miR-3150a-3p	0.0202555	0.016121
hsa-miR-3150a-5p	0.0046512	0
hsa-miR-3151-5p	0	0
hsa-miR-3152-5p	0	0
hsa-miR-3157-3p	0.0107117	0
hsa-miR-3157-5p	0.196417	0.0719516
hsa-miR-3158-3p	0.00957057	0
hsa-miR-3158-5p	0	0
hsa-miR-3161	0	0
hsa-miR-3162-5p	0.00374736	0
hsa-miR-3164	0.023139	0
hsa-miR-3165	0.010884	0.0447974
hsa-miR-3170	0.00412623	0.0249045
hsa-miR-3173-3p	0.0100859	0
hsa-miR-3173-5p	0.0639491	0
hsa-miR-3174	0.0338413	0
hsa-miR-3177-3p	0.0262853	0.0152985
hsa-miR-3177-5p	0.0216482	0.0113236
hsa-miR-3179	0.0619775	0.0209979
hsa-miR-3180	0.0206898	0.0164391
hsa-miR-3180-3p	0.0206898	0.0164391
hsa-miR-3180-5p	0.0122877	0
hsa-miR-3184-5p	0.0398027	0.0579745
hsa-miR-3187-3p	0.12357	0.121096
hsa-miR-3187-5p	0.00406938	0
hsa-miR-3188	0.015025	0.0226473
hsa-miR-3189-3p	0.00542309	0
hsa-miR-3191-5p	0.0070633	0
hsa-miR-3192-5p	0.0183156	0
hsa-miR-3193	0.0198789	0.0133862
hsa-miR-3197	0	0
hsa-miR-32-3p	4.08399	1.06928
hsa-miR-32-5p	1.23291	0.395541
hsa-miR-3200-3p	0.878743	0.331808
hsa-miR-3200-5p	0.209361	0.108729
hsa-miR-320a-3p	112.892	105.815
hsa-miR-320a-5p	0.00337747	0.0690644
hsa-miR-320b	24.3631	25.3836
hsa-miR-320c	18.795	20.6789
hsa-miR-320d	11.955	11.7765
hsa-miR-320e	3.4923	3.12802
hsa-miR-323a-3p	0.00381098	0.0181069
hsa-miR-324-3p	1.22868	1.04028
hsa-miR-324-5p	16.5695	13.4762
hsa-miR-326	0.0100218	0
hsa-miR-328-3p	0.092342	0.210842
hsa-miR-328-5p	0.00401838	0.109407
hsa-miR-329-3p	0.00360184	0
hsa-miR-330-3p	0.62194	0.471382
hsa-miR-330-5p	0.218427	0.202797
hsa-miR-331-3p	0.144734	0.0159156
hsa-miR-331-5p	0.106358	0.053843
hsa-miR-335-3p	0.294796	0.140093
hsa-miR-335-5p	16.984	3.78444
hsa-miR-338-3p	3.38115	1.50941
hsa-miR-338-5p	1.00045	0.390185
hsa-miR-339-3p	0.200927	0.0125355
hsa-miR-339-5p	0.10263	0.0797099
hsa-miR-33a-3p	0.739811	0.437693
hsa-miR-33a-5p	0.373659	0.0321652
hsa-miR-33b-3p	1.13985	0.0487632
hsa-miR-33b-5p	0.511934	0.294205
hsa-miR-340-3p	0.291996	0.0155847
hsa-miR-340-5p	16.5292	10.4477
hsa-miR-342-3p	16.3344	3.68741
hsa-miR-342-5p	1.92392	2.06622
hsa-miR-345-5p	1.85692	0.598476
hsa-miR-346	1.24507	1.40516
hsa-miR-34a-3p	0.109361	0.0265232
hsa-miR-34a-5p	97.5762	105.378
hsa-miR-34b-5p	0.00347687	0.0118005
hsa-miR-34c-5p	0.00347687	0.00295012
hsa-miR-3529-5p	0.00423842	0
hsa-miR-3605-3p	0.108261	0.00988951
hsa-miR-3605-5p	0.0165612	0.0391451
hsa-miR-3609	0.0759477	1.22028
hsa-miR-361-3p	7.06243	2.34586
hsa-miR-361-5p	1.59407	1.18278
hsa-miR-3610	0	0.0828315
hsa-miR-3613-3p	0.00458283	0
hsa-miR-3613-5p	3.11656	2.81273
hsa-miR-3614-3p	0.0260268	0.0174331
hsa-miR-3614-5p	0.0125975	0
hsa-miR-3615	0.0620182	0.0527461
hsa-miR-3616-5p	0	0.00295012
hsa-miR-3617-5p	0.0101297	0
hsa-miR-3618	0	0
hsa-miR-3619-3p	0.0430877	0.0804401
hsa-miR-3619-5p	0.637254	0.542752
hsa-miR-362-3p	0.111835	0.0534693
hsa-miR-362-5p	16.4696	7.24286
hsa-miR-3620-5p	0.00816255	0
hsa-miR-3622a-3p	0	0
hsa-miR-3648	0.00885688	0.0887544
hsa-miR-3651	0.00393525	0.0405663
hsa-miR-3652	0.00383442	0.0961183
hsa-miR-3655	0.00364987	0.103176
hsa-miR-3657	0.0337661	0.0114973
hsa-miR-3659	0.00813717	0.0233528
hsa-miR-365a-3p	1.54423	1.68102
hsa-miR-365a-5p	0.0912129	0.0640835
hsa-miR-365b-5p	0.263464	0.307081
hsa-miR-3660	0.0162581	0
hsa-miR-3661	0.0242937	0
hsa-miR-3662	0.146658	1.38433
hsa-miR-3663-5p	0.00756897	0
hsa-miR-3665	0	0.0169983
hsa-miR-3677-5p	0.00885951	0
hsa-miR-3679-3p	0.00763356	0
hsa-miR-3679-5p	0.43994	0.321973
hsa-miR-3680-5p	0.0167088	0
hsa-miR-3682-3p	0.010459	0
hsa-miR-3684	0.0123862	0
hsa-miR-3685	0.00466861	0.0109434
hsa-miR-3688-5p	0.00734523	0
hsa-miR-3691-3p	0	0
hsa-miR-3692-5p	0	0.0430819
hsa-miR-373-3p	0	0.0118424
hsa-miR-374a-3p	4.44013	1.44767
hsa-miR-374a-5p	95.4094	51.3295
hsa-miR-374b-3p	2.03402	0.442802
hsa-miR-374b-5p	57.7269	33.5544
hsa-miR-374c-3p	0	0
hsa-miR-374c-5p	1.72854	0.993919
hsa-miR-375-3p	0.146235	0.271677
hsa-miR-378a-3p	0.929404	0.562536
hsa-miR-378a-5p	3.33987	1.92805
hsa-miR-378c	0.0223639	0
hsa-miR-378i	0.00830028	0.0144159
hsa-miR-382-5p	0	0
hsa-miR-383-5p	0	0
hsa-miR-3908	0	0.0654435
hsa-miR-3909	0.0227241	0.0434477
hsa-miR-3912-5p	0.00375614	0
hsa-miR-3913-5p	0.0213632	0.0116582
hsa-miR-3917	0.00328552	0.0640052
hsa-miR-3922-3p	0.0202719	0
hsa-miR-3928-3p	0.00781935	0
hsa-miR-3929	0.0508888	0
hsa-miR-3934-5p	0.127111	0.0594714
hsa-miR-3939	0.0238015	0
hsa-miR-3940-3p	0.0668879	0.0175556
hsa-miR-3940-5p	0.0391187	0
hsa-miR-3943	0.00358573	0
hsa-miR-3944-3p	0.00332544	0
hsa-miR-3944-5p	0.0609242	0.0904016
hsa-miR-421	1.51969	0.804448
hsa-miR-423-3p	2.69643	2.13554
hsa-miR-423-5p	64.7782	49.0918
hsa-miR-424-3p	3.41137	1.62834
hsa-miR-424-5p	35.3597	23.8462
hsa-miR-425-3p	0.437425	0.336058
hsa-miR-425-5p	4.97667	2.55135
hsa-miR-4284	0.0160851	0.021603
hsa-miR-4286	0.0403902	0.0516983
hsa-miR-429	0.0274353	0
hsa-miR-4326	0.636873	0.281071
hsa-miR-433-5p	0	0
hsa-miR-4423-5p	0	0
hsa-miR-4428	0.00836023	0
hsa-miR-4436b-5p	0.00833917	0
hsa-miR-4440	0.0519174	0.0384423
hsa-miR-4443	0.321214	0.0434064
hsa-miR-4444	0	0.068773
hsa-miR-4446-3p	0.00412471	0
hsa-miR-4449	0.0143993	0.126673
hsa-miR-4450	0	0.0104115
hsa-miR-4454	0.0506828	0
hsa-miR-4455	0.0255555	0.940607
hsa-miR-4458	0.112421	0.506421
hsa-miR-4463	0	0
hsa-miR-4466	0.0858523	0.022749
hsa-miR-4467	0.00431501	0.0520573
hsa-miR-4473	0.0388833	0.0105433
hsa-miR-4474-3p	0.00272477	0.0155202
hsa-miR-4477b	0.0159995	0
hsa-miR-4479	0.0064163	0
hsa-miR-448	0	0
hsa-miR-4480	0.0294709	0
hsa-miR-4482-3p	0.0279788	0.0170757
hsa-miR-4482-5p	0.0324538	0.0202055
hsa-miR-4484	0.00328552	0
hsa-miR-4485-3p	0.111816	0.0169598
hsa-miR-4485-5p	0.311589	0.0256667
hsa-miR-4488	0.00804175	0.550475
hsa-miR-4492	0.00792768	0.0481943
hsa-miR-4498	0.0092789	0.0126626
hsa-miR-449a	0.318083	0.321294
hsa-miR-449b-3p	0	0.0261193
hsa-miR-449b-5p	0.0596073	0.0255845
hsa-miR-449c-5p	0.0224385	0
hsa-miR-4501	0.0504824	0.0371998
hsa-miR-4502	0	0.0175556
hsa-miR-4504	0.0038608	0
hsa-miR-4507	0.00395327	0.0171539
hsa-miR-4508	0.00792768	0.0207079
hsa-miR-450a-1-3p	0	0
hsa-miR-450a-2-3p	0.00389159	0
hsa-miR-450a-5p	0.470719	0.177749
hsa-miR-450b-5p	0.248899	0.193791
hsa-miR-4511	0.00745865	0
hsa-miR-4516	0.00328648	0.0121495
hsa-miR-4517	0.0575017	0.81551
hsa-miR-451a	0.0460658	0.141787
hsa-miR-452-3p	1.2902	0.668198
hsa-miR-452-5p	1.5363	0.8202
hsa-miR-4521	2.41893	0.559645
hsa-miR-4524a-3p	0	0
hsa-miR-4525	0.0557456	0.0601592
hsa-miR-454-3p	19.9259	14.5446
hsa-miR-454-5p	0.219723	0.016121
hsa-miR-455-3p	4.88586	2.15507
hsa-miR-455-5p	9.94424	5.26899
hsa-miR-4637	0.00366776	0
hsa-miR-4639-5p	0	0
hsa-miR-4647	0.0031544	0
hsa-miR-4651	0.0276253	0.0297426
hsa-miR-4652-3p	0	0
hsa-miR-4656	0	0
hsa-miR-4657	0.00529153	0.0160864
hsa-miR-4659a-3p	0.00392425	0
hsa-miR-4660	0.0159108	0.0147855
hsa-miR-4662a-5p	0.00347687	0
hsa-miR-4664-3p	0.0101156	0.0189779
hsa-miR-4664-5p	0.224038	0.227691
hsa-miR-4665-5p	0.0069559	0
hsa-miR-4667-3p	0.0111192	0
hsa-miR-4668-5p	0.0106091	0
hsa-miR-4671-3p	0.0329571	0
hsa-miR-4676-5p	0.00674744	0.0206508
hsa-miR-4677-3p	0.00317223	0.0327347
hsa-miR-4677-5p	0.00365462	0
hsa-miR-4684-3p	0.00253463	0
hsa-miR-4688	0.0118822	0
hsa-miR-4689	0.0198732	0.0133862
hsa-miR-4690-5p	0	0
hsa-miR-4691-3p	0.0109595	0.0143606
hsa-miR-4701-3p	0	0.0136793
hsa-miR-4706	0.00343222	0.0161906
hsa-miR-4707-3p	0.0799155	0.0616718
hsa-miR-4707-5p	0.125976	0.0656914
hsa-miR-4710	0.0887079	0
hsa-miR-4713-3p	0	0
hsa-miR-4714-3p	0.0228028	0
hsa-miR-4716-5p	0.00310294	0
hsa-miR-4717-5p	0.0121072	0
hsa-miR-4723-5p	0.00676132	0
hsa-miR-4725-3p	0.0268723	0.0158149
hsa-miR-4725-5p	0.00724196	0
hsa-miR-4726-5p	0.0104177	0
hsa-miR-4728-5p	0.007136	0
hsa-miR-4731-3p	0.00296052	0
hsa-miR-4731-5p	0.0197752	0.0142244
hsa-miR-4733-5p	0	0
hsa-miR-4734	0	0.0593791
hsa-miR-4741	0.0163361	0.0199368
hsa-miR-4742-3p	0.0327217	0.0249875
hsa-miR-4742-5p	0.0192612	0
hsa-miR-4745-3p	0.00817848	0
hsa-miR-4746-3p	0	0
hsa-miR-4746-5p	0.00770371	0
hsa-miR-4747-5p	0.0129868	0
hsa-miR-4748	0.0251158	0.0967144
hsa-miR-4749-5p	0.00422407	0
hsa-miR-4753-5p	0	0
hsa-miR-4755-5p	0.00487124	0
hsa-miR-4758-3p	0.0562853	0.0198314
hsa-miR-4761-5p	0	0.0430819
hsa-miR-4762-3p	0.0197641	0
hsa-miR-4763-5p	0.0185349	0
hsa-miR-4766-3p	0.0822335	0
hsa-miR-4766-5p	0.0168761	0
hsa-miR-4769-3p	0.00358459	0
hsa-miR-4774-5p	0	0
hsa-miR-4775	0.0508388	0
hsa-miR-4778-3p	0.00401838	0
hsa-miR-4778-5p	0	0
hsa-miR-4779	0.0037789	0
hsa-miR-4781-3p	0.00341135	0
hsa-miR-4783-3p	0	0
hsa-miR-4784	0.00889728	0
hsa-miR-4787-3p	0.361897	0.319585
hsa-miR-4788	0.00330001	0
hsa-miR-4791	0.0516629	0.316837
hsa-miR-4796-3p	0.00919329	0
hsa-miR-4797-3p	0	0
hsa-miR-4798-5p	0.0216534	0
hsa-miR-4799-3p	0	0
hsa-miR-4799-5p	0	0
hsa-miR-4802-3p	0.00581219	0
hsa-miR-4802-5p	0	0
hsa-miR-4803	0	0.0110239
hsa-miR-4804-3p	0	0
hsa-miR-483-5p	0.00398698	0
hsa-miR-484	2.22558	1.18966
hsa-miR-485-3p	0	0
hsa-miR-486-3p	0.039727	0.00295012
hsa-miR-486-5p	0.318608	0.252536
hsa-miR-488-3p	0.152556	0.0462865
hsa-miR-489-3p	0.0120072	0
hsa-miR-490-3p	0	0
hsa-miR-491-3p	0.00698194	0
hsa-miR-491-5p	0.16258	0.0987274
hsa-miR-493-3p	0	0.0147564
hsa-miR-497-5p	1.86223	1.31627
hsa-miR-498-5p	0	0.016121
hsa-miR-4999-5p	0.0379646	0.0117496
hsa-miR-499a-5p	1.12734	0.260078
hsa-miR-5001-3p	0.0122742	0.0131976
hsa-miR-5002-5p	0.0186388	0
hsa-miR-5003-3p	0.015102	0
hsa-miR-5004-5p	0.00432666	0
hsa-miR-5006-5p	0	0.0162609
hsa-miR-5008-3p	0.0149372	0.0179766
hsa-miR-5008-5p	0.012068	0
hsa-miR-5009-5p	0.0884035	0.0562624
hsa-miR-500a-3p	3.59265	2.35667
hsa-miR-500a-5p	3.22654	1.41897
hsa-miR-500b-3p	0.426743	0.0181948
hsa-miR-500b-5p	3.23152	1.43265
hsa-miR-501-3p	4.23541	1.12545
hsa-miR-501-5p	6.67359	3.60803
hsa-miR-5010-3p	0.00992336	0
hsa-miR-5010-5p	0.0349557	0.0173124
hsa-miR-502-3p	1.90495	0.467648
hsa-miR-502-5p	0.757702	0.448486
hsa-miR-503-3p	0.0517537	0.0291683
hsa-miR-503-5p	0.452626	0.481902
hsa-miR-504-3p	0	0
hsa-miR-505-3p	5.75312	3.26284
hsa-miR-505-5p	2.00658	1.09157
hsa-miR-5087	0.00428045	0.18898
hsa-miR-5088-5p	0.00849455	0
hsa-miR-5090	0.0146508	0.0270623
hsa-miR-5091	0	0
hsa-miR-5094	0.0391273	0.0395965
hsa-miR-5100	0.0261724	0.0531816
hsa-miR-513a-5p	0	0
hsa-miR-5187-5p	0.0523743	0
hsa-miR-5189-3p	0	0
hsa-miR-5189-5p	0.0167344	0
hsa-miR-519a-3p	0.0573576	0.100801
hsa-miR-519b-3p	0	0
hsa-miR-520b-5p	0.0544309	0
hsa-miR-520g-3p	0	0
hsa-miR-521	0.00374361	0
hsa-miR-522-3p	0.224644	0.0797246
hsa-miR-532-3p	0.251303	0.03206
hsa-miR-532-5p	6.7817	3.23573
hsa-miR-542-3p	0.164942	0.137244
hsa-miR-542-5p	0	0
hsa-miR-543	0	0.0117496
hsa-miR-545-3p	0.154939	0.0343735
hsa-miR-545-5p	2.89139	0.217928
hsa-miR-548a-3p	0.00421772	0
hsa-miR-548a-5p	0.00858452	0
hsa-miR-548ab	0.0471354	0.0358145
hsa-miR-548ae-5p	0.0984943	0.0475028
hsa-miR-548ag	0	0
hsa-miR-548ah-5p	0.0591098	0
hsa-miR-548aj-5p	0	0
hsa-miR-548al	0.0123002	0
hsa-miR-548am-3p	0.00389159	0
hsa-miR-548an	0.00745655	0
hsa-miR-548aq-3p	0.0128317	0
hsa-miR-548aq-5p	0.0273792	0
hsa-miR-548ar-3p	0.00568847	0.012411
hsa-miR-548as-3p	0.0205878	0
hsa-miR-548as-5p	0.00995349	0
hsa-miR-548at-3p	0.00401407	0
hsa-miR-548at-5p	0.0320207	0
hsa-miR-548au-5p	0.0122209	0
hsa-miR-548av-3p	0.00828789	0
hsa-miR-548aw	0.0176718	0.0186011
hsa-miR-548ay-3p	0	0
hsa-miR-548ay-5p	0.141587	0.0305969
hsa-miR-548az-5p	0.0104209	0
hsa-miR-548b-3p	0.0286589	0.075482
hsa-miR-548b-5p	0.0890031	0.0324513
hsa-miR-548bc	0.0316274	0.0152363
hsa-miR-548c-5p	0.0173449	0
hsa-miR-548d-3p	0.131274	0.0104765
hsa-miR-548d-5p	1.62169	0.602517
hsa-miR-548e-3p	0.0820257	0.0138819
hsa-miR-548e-5p	0.056931	0
hsa-miR-548f-3p	0	0
hsa-miR-548f-5p	0.00419094	0
hsa-miR-548h-5p	0.00622097	0
hsa-miR-548i	0.00465506	0
hsa-miR-548j-5p	0.297713	0.168144
hsa-miR-548k	0.210006	0.0399102
hsa-miR-548l	0.10243	0.108699
hsa-miR-548n	0.218905	0.205973
hsa-miR-548o-3p	0.0413646	0
hsa-miR-548q	0.252651	0.12688
hsa-miR-548s	0.0907127	0.0114272
hsa-miR-548t-5p	0.00291895	0.00786595
hsa-miR-548w	0.0680182	0.0292822
hsa-miR-548y	0.008962	0.0198314
hsa-miR-549a-5p	0.0264371	0
hsa-miR-550a-3-5p	0.282142	0.0529801
hsa-miR-550a-3p	0.0307858	0
hsa-miR-550a-5p	0.260543	0.0885202
hsa-miR-551a	0.0609459	0.0112388
hsa-miR-551b-3p	0.25561	0.0547484
hsa-miR-551b-5p	0.0331498	0.0108641
hsa-miR-552-5p	0.00400691	0
hsa-miR-556-3p	0	0
hsa-miR-556-5p	0	0.0106784
hsa-miR-557	0	0.0139077
hsa-miR-5579-5p	0	0
hsa-miR-5581-3p	0.0278141	0.0582817
hsa-miR-5582-3p	0.174719	0
hsa-miR-5582-5p	0	0
hsa-miR-5583-3p	0.024173	0
hsa-miR-5583-5p	0	0
hsa-miR-5585-5p	0	0
hsa-miR-5586-5p	0.00697025	0
hsa-miR-5587-3p	0.0334602	0.0180198
hsa-miR-5588-5p	0.00713518	0
hsa-miR-559	0.00353714	0
hsa-miR-561-3p	0.0107318	0
hsa-miR-5682	0	0
hsa-miR-5696	0.0038318	0
hsa-miR-5697	0.0623735	0.045887
hsa-miR-5698	0.00272081	0
hsa-miR-5699-3p	0.0666478	0.0199368
hsa-miR-5699-5p	0.0565597	0
hsa-miR-570-3p	0.00573791	0
hsa-miR-570-5p	0.0785131	0.0490089
hsa-miR-5703	0.0171826	0.0260287
hsa-miR-573	0.140705	1.26911
hsa-miR-574-3p	0.0345643	0.00295012
hsa-miR-574-5p	33.514	37.5038
hsa-miR-576-3p	0.0181306	0.0225113
hsa-miR-576-5p	0.194563	0
hsa-miR-577	0.238141	0.0205099
hsa-miR-579-3p	0.0516645	0
hsa-miR-579-5p	0.0708875	0.0307223
hsa-miR-580-3p	0	0.00295012
hsa-miR-582-3p	0.146265	0.0775979
hsa-miR-582-5p	1.6382	0.804114
hsa-miR-584-3p	0.0158095	0.029141
hsa-miR-584-5p	2.26775	1.05166
hsa-miR-585-3p	0	0.0279711
hsa-miR-585-5p	0	0
hsa-miR-586	0.0205539	0
hsa-miR-588	0.00422089	0
hsa-miR-589-3p	0.00432332	0
hsa-miR-589-5p	0.149093	0.129471
hsa-miR-590-3p	9.81188	4.35169
hsa-miR-590-5p	1.09596	0.381864
hsa-miR-592	0.0814836	0.0744803
hsa-miR-597-3p	0.00982902	0.0204258
hsa-miR-597-5p	0.00295896	0
hsa-miR-598-3p	0	0.0159495
hsa-miR-602	0	0.0136793
hsa-miR-605-3p	0	0
hsa-miR-605-5p	0.0301673	0
hsa-miR-611	0	0
hsa-miR-6125	0.00267988	0
hsa-miR-615-3p	0.376147	0.36308
hsa-miR-615-5p	0.00341239	0
hsa-miR-616-3p	0.029965	0.012473
hsa-miR-616-5p	0.0301091	0
hsa-miR-618	0	0
hsa-miR-624-3p	0.0117061	0
hsa-miR-624-5p	0.0389989	0.0242597
hsa-miR-625-3p	0.0548523	0.00786595
hsa-miR-625-5p	0.00895784	0
hsa-miR-626	0	0
hsa-miR-628-3p	0.805187	0.374081
hsa-miR-628-5p	0.0825825	0.0505546
hsa-miR-629-3p	0.331113	0.0672648
hsa-miR-629-5p	3.29709	2.8288
hsa-miR-632	0.0182864	0.140605
hsa-miR-636	0.0197249	0.0774653
hsa-miR-641	0.147715	0.0666366
hsa-miR-642a-3p	0.0165625	0
hsa-miR-642a-5p	0.900317	0.230303
hsa-miR-642b-5p	0.121403	0.0586088
hsa-miR-643	0.00931622	0
hsa-miR-6500-3p	0.00446967	0
hsa-miR-6500-5p	0	0
hsa-miR-6505-5p	0	0
hsa-miR-6509-3p	0.00832835	0
hsa-miR-651-3p	0.0181963	0
hsa-miR-651-5p	1.77625	0.614748
hsa-miR-6511a-3p	0.13979	0.0953816
hsa-miR-6511a-5p	0.038665	0.0660648
hsa-miR-6511b-3p	0.0840727	0.0776715
hsa-miR-6511b-5p	0.038665	0.0660648
hsa-miR-6515-5p	0.00240689	0.0451581
hsa-miR-6516-5p	0.117094	0.0974251
hsa-miR-652-3p	2.14222	1.24325
hsa-miR-652-5p	0.103402	0.0557406
hsa-miR-653-3p	0	0
hsa-miR-653-5p	0	0
hsa-miR-654-3p	0.00476373	0.0252888
hsa-miR-658	0.00761852	0.0413184
hsa-miR-659-3p	0.00395885	0
hsa-miR-659-5p	0.011242	0
hsa-miR-660-3p	0.0116938	0
hsa-miR-660-5p	4.31379	0.917084
hsa-miR-663a	0.00383311	0.0414158
hsa-miR-663b	0.0396531	1.81494
hsa-miR-664a-3p	0.355634	0.247778
hsa-miR-664a-5p	0.317317	0.0826763
hsa-miR-664b-3p	0.0790961	0.321161
hsa-miR-664b-5p	0.0489059	0.0154881
hsa-miR-668-3p	0.0107192	0
hsa-miR-6720-3p	0.398648	0.0952661
hsa-miR-6720-5p	0.0116411	0
hsa-miR-6721-5p	0.0530182	0.0310795
hsa-miR-6724-5p	0.153088	0.13272
hsa-miR-6726-3p	0.00676188	0.021541
hsa-miR-6727-5p	0.00431833	0
hsa-miR-6730-5p	0.0240814	0
hsa-miR-6731-5p	0.0118194	0.0221783
hsa-miR-6732-5p	0.00295507	0
hsa-miR-6734-3p	0	0.0225113
hsa-miR-6734-5p	0.044861	0
hsa-miR-6735-5p	0.00371757	0
hsa-miR-6736-5p	0.0114355	0
hsa-miR-6737-3p	0.00297859	0
hsa-miR-6739-3p	0.00160931	0.010397
hsa-miR-6745	0.00387546	0
hsa-miR-6746-3p	0.00520805	0.0130825
hsa-miR-6747-3p	0.00347903	0.024822
hsa-miR-6748-5p	0.00353714	0
hsa-miR-675-5p	0.0038318	0.00662799
hsa-miR-6751-5p	0.0400609	0
hsa-miR-6758-5p	0.00946392	0.0169983
hsa-miR-6759-5p	0.0129749	0
hsa-miR-676-3p	1.90625	0.777755
hsa-miR-676-5p	0.0231771	0
hsa-miR-6764-5p	0.0315908	0.0174331
hsa-miR-6765-5p	0	0.0180633
hsa-miR-6766-3p	0	0
hsa-miR-6768-5p	0	0
hsa-miR-6769b-5p	0.00426095	0
hsa-miR-6770-3p	0.00284784	0.0168455
hsa-miR-6770-5p	0.0293543	0
hsa-miR-6773-5p	0	0.0186939
hsa-miR-6776-5p	0.00305397	0
hsa-miR-6777-5p	0.102676	0
hsa-miR-6779-5p	0.0105988	0
hsa-miR-6780a-5p	0	0.0483629
hsa-miR-6783-5p	0.00768676	0.0187406
hsa-miR-6785-5p	0.00356863	0
hsa-miR-6786-3p	0.0194201	0
hsa-miR-6787-3p	0.0037968	0
hsa-miR-6792-5p	0.00718883	0
hsa-miR-6793-5p	0.00725129	0
hsa-miR-6794-5p	0.00328841	0
hsa-miR-6799-3p	0.0108405	0
hsa-miR-6799-5p	0.0170534	0.0275597
hsa-miR-6801-5p	0.018739	0
hsa-miR-6802-5p	0.00272081	0
hsa-miR-6803-3p	0.0568565	0.0142786
hsa-miR-6807-3p	0	0.0188822
hsa-miR-6807-5p	0.0478396	0.0184183
hsa-miR-6809-5p	0	0.0145841
hsa-miR-6813-5p	0.00487972	0.0553229
hsa-miR-6814-5p	0.0206981	0.0541859
hsa-miR-6816-3p	0.00417846	0
hsa-miR-6818-5p	0.00471966	0
hsa-miR-6819-3p	0.0248285	0
hsa-miR-6820-3p	0.00342488	0
hsa-miR-6820-5p	0.0473894	0.0276395
hsa-miR-6825-5p	0.0148273	0
hsa-miR-6826-3p	0.00395885	0
hsa-miR-6827-5p	0.0660874	0.0454318
hsa-miR-6831-5p	0.00375614	0
hsa-miR-6832-5p	0.00587392	0
hsa-miR-6834-5p	0.00792978	0
hsa-miR-6835-5p	0.00287483	0
hsa-miR-6837-5p	0.00319389	0
hsa-miR-6854-5p	0.00878736	0
hsa-miR-6855-5p	0.00919314	0.0133862
hsa-miR-6858-5p	0.0104793	0.0185093
hsa-miR-6860	0.0371846	0.0708971
hsa-miR-6862-5p	0.0208714	0
hsa-miR-6863	0.0464738	0.0130825
hsa-miR-6865-3p	0	0
hsa-miR-6866-5p	0	0
hsa-miR-6871-5p	0.00461486	0.0089135
hsa-miR-6873-5p	0	0
hsa-miR-6876-5p	0.00411262	0
hsa-miR-6877-5p	0.0527416	0.0596654
hsa-miR-6882-3p	0	0
hsa-miR-6884-5p	0.00450375	0.019026
hsa-miR-6885-5p	0.00467834	0
hsa-miR-6886-5p	0.0388529	0
hsa-miR-6890-3p	0	0
hsa-miR-6890-5p	0.00465506	0
hsa-miR-6891-5p	0	0
hsa-miR-6894-5p	0.00713814	0
hsa-miR-7-1-3p	4.89229	1.00877
hsa-miR-7-5p	142.169	127.851
hsa-miR-708-5p	0.00967988	0.0289029
hsa-miR-7108-5p	0.0699411	0.0982655
hsa-miR-7109-3p	0.00374361	0
hsa-miR-7111-5p	0.00337951	0
hsa-miR-7112-3p	0	0
hsa-miR-7112-5p	0	0
hsa-miR-7113-5p	0.00356863	0.0156498
hsa-miR-7155-3p	0.0115842	0
hsa-miR-744-3p	0.0920191	0.0463615
hsa-miR-744-5p	2.23711	1.4057
hsa-miR-760	0.152253	0.336682
hsa-miR-765	0.0266873	0.0349892
hsa-miR-766-3p	0.776898	0.217506
hsa-miR-766-5p	0.376057	0.16376
hsa-miR-767-3p	0.398791	0.204134
hsa-miR-767-5p	1.19309	0.794508
hsa-miR-769-3p	0.658586	0.623239
hsa-miR-769-5p	0.0931804	0.0871122
hsa-miR-7705	0.0175086	0.0217914
hsa-miR-7706	0.521323	0.363396
hsa-miR-7845-5p	0.0364782	0.0739544
hsa-miR-7851-3p	0	0
hsa-miR-7854-3p	0.0369588	0.0607168
hsa-miR-7974	0.054417	0.278126
hsa-miR-7976	0.118231	0.0303492
hsa-miR-8072	0.0121352	0.0368042
hsa-miR-8082	0	0.0123905
hsa-miR-873-5p	0.328983	0.310713
hsa-miR-874-3p	0.0524283	0.0277442
hsa-miR-874-5p	0.0240172	0
hsa-miR-875-3p	0	0.0183732
hsa-miR-876-3p	0.291542	0.264361
hsa-miR-876-5p	0.105154	1.06922
hsa-miR-877-3p	0.0203161	0
hsa-miR-877-5p	1.80315	1.69056
hsa-miR-885-3p	0	0
hsa-miR-887-3p	0.00546148	0
hsa-miR-888-5p	0	0.0118424
hsa-miR-891a-5p	0	0
hsa-miR-892a	0	0
hsa-miR-892b	0	0
hsa-miR-9-3p	13.025	4.4962
hsa-miR-9-5p	30.7406	25.1142
hsa-miR-92a-1-5p	2.065	0.371781
hsa-miR-92a-3p	66.3195	43.4379
hsa-miR-92b-3p	3.22492	2.32935
hsa-miR-92b-5p	0.958827	1.03808
hsa-miR-93-3p	0.0924262	0.0790854
hsa-miR-93-5p	337.267	241.498
hsa-miR-933	0.0191603	0.0671016
hsa-miR-937-3p	0.0155994	0.0212358
hsa-miR-940	0.172465	0.159276
hsa-miR-941	3.08779	1.12829
hsa-miR-942-3p	0.265965	0.117604
hsa-miR-942-5p	2.13944	0.914276
hsa-miR-95-3p	0.0477311	0.0181507
hsa-miR-95-5p	0.00490316	0
hsa-miR-96-3p	0.182207	0.0691352
hsa-miR-96-5p	9.73369	6.59886
hsa-miR-98-3p	0.0656176	0
hsa-miR-98-5p	204.62	165.821
hsa-miR-9898	0.0276294	0
hsa-miR-9901	0.0258142	0.409216
hsa-miR-9985	0.374229	0.287977
hsa-miR-9986	0.0164817	0
hsa-miR-99a-3p	0.723027	0.386389
hsa-miR-99a-5p	1.80008	0.552457
hsa-miR-99b-3p	1.15279	0.742329
hsa-miR-99b-5p	5.85637	2.02968
hsa-miR-10393-3p	0.0101294	0
hsa-miR-10397-5p	0	0.0281814
hsa-miR-1184	0.00529153	0
hsa-miR-1225-3p	0.00549087	0
hsa-miR-1227-3p	0.0076787	0
hsa-miR-1233-5p	0	0.0156498
hsa-miR-1247-3p	0	0
hsa-miR-1267	0.00443786	0
hsa-miR-1296-3p	0	0
hsa-miR-135a-3p	0	0
hsa-miR-135a-5p	0	0
hsa-miR-142-5p	0	0.0451581
hsa-miR-145-5p	0	0
hsa-miR-1537-3p	0	0
hsa-miR-181b-3p	0	0
hsa-miR-1908-3p	0	0
hsa-miR-1914-3p	0	0
hsa-miR-195-3p	0.00438241	0
hsa-miR-198	0	0
hsa-miR-19b-2-5p	0	0
hsa-miR-215-3p	0.00490316	0
hsa-miR-302b-3p	0	0
hsa-miR-3120-5p	0	0
hsa-miR-3122	0	0
hsa-miR-3126-3p	0.00351168	0
hsa-miR-3128	0.00741902	0
hsa-miR-3136-3p	0	0
hsa-miR-3139	0	0.0305969
hsa-miR-3153	0.00529153	0
hsa-miR-3175	0.00413079	0
hsa-miR-3196	0.00632403	0
hsa-miR-3199	0.00866637	0
hsa-miR-3202	0	0
hsa-miR-3658	0	0
hsa-miR-365b-3p	0.745122	0.417015
hsa-miR-3663-3p	0.00397568	0
hsa-miR-3664-5p	0	0
hsa-miR-3667-5p	0.0470259	0
hsa-miR-3680-3p	0.00879916	0
hsa-miR-3688-3p	0.0124165	0
hsa-miR-3691-5p	0	0
hsa-miR-377-3p	0.00277737	0
hsa-miR-378d	0.00786919	0
hsa-miR-378e	0.00786919	0
hsa-miR-3913-3p	0.00752719	0
hsa-miR-3916	0.00483973	0
hsa-miR-3936	0.0036822	0.024822
hsa-miR-3942-3p	0	0
hsa-miR-3942-5p	0.00419407	0
hsa-miR-409-3p	0	0
hsa-miR-4285	0	0
hsa-miR-4306	0.00942024	0
hsa-miR-4324	0.00424323	0
hsa-miR-4421	0	0
hsa-miR-4422	0.00844881	0
hsa-miR-4429	0.00280163	0.0161557
hsa-miR-4453	0	0
hsa-miR-4460	0	0
hsa-miR-4470	0	0
hsa-miR-4497	0.00427393	0
hsa-miR-4500	0.00948948	0
hsa-miR-4519	0.00274544	0
hsa-miR-4533	0	0
hsa-miR-4638-5p	0.00459032	0.0141974
hsa-miR-4640-5p	0	0
hsa-miR-4645-3p	0.0065833	0
hsa-miR-4645-5p	0	0
hsa-miR-4661-5p	0	0
hsa-miR-4676-3p	0.00489461	0
hsa-miR-4680-3p	0.0033215	0
hsa-miR-4680-5p	0	0
hsa-miR-4682	0	0
hsa-miR-4684-5p	0.0042952	0
hsa-miR-4685-3p	0.00483973	0
hsa-miR-4685-5p	0	0
hsa-miR-4699-5p	0	0
hsa-miR-4700-5p	0	0
hsa-miR-4713-5p	0	0
hsa-miR-4728-3p	0.00921924	0
hsa-miR-4735-3p	0	0
hsa-miR-4745-5p	0	0.0388407
hsa-miR-4749-3p	0	0.0115327
hsa-miR-4750-5p	0.0056351	0
hsa-miR-4753-3p	0	0
hsa-miR-4755-3p	0	0
hsa-miR-4761-3p	0	0.0765641
hsa-miR-4764-3p	0	0
hsa-miR-4764-5p	0	0
hsa-miR-4765	0	0
hsa-miR-4772-3p	0	0
hsa-miR-4774-3p	0	0
hsa-miR-4786-5p	0	0
hsa-miR-4787-5p	0	0
hsa-miR-4793-3p	0.00505784	0
hsa-miR-483-3p	0.009074	0
hsa-miR-487a-3p	0	0
hsa-miR-499b-5p	0	0
hsa-miR-5001-5p	0	0
hsa-miR-508-3p	0	0
hsa-miR-509-3-5p	0	0
hsa-miR-509-3p	0	0
hsa-miR-509-5p	0	0
hsa-miR-512-3p	0	0
hsa-miR-513b-5p	0	0
hsa-miR-514a-3p	0.00467834	0
hsa-miR-516b-3p	0.00595589	0
hsa-miR-518c-5p	0	0
hsa-miR-519e-3p	0	0.0237223
hsa-miR-548ah-3p	0.008177	0
hsa-miR-548ak	0.0110135	0
hsa-miR-548ba	0	0
hsa-miR-548p	0.008177	0
hsa-miR-548x-3p	0	0
hsa-miR-549a-3p	0.00677667	0
hsa-miR-555	0	0.0189779
hsa-miR-5586-3p	0	0
hsa-miR-561-5p	0	0
hsa-miR-5683	0	0
hsa-miR-5690	0	0
hsa-miR-578	0	0.0327347
hsa-miR-581	0.0031544	0
hsa-miR-595	0	0
hsa-miR-598-5p	0	0
hsa-miR-600	0	0.0152054
hsa-miR-6089	0.00412471	0
hsa-miR-610	0.00623765	0
hsa-miR-6509-5p	0.0125533	0
hsa-miR-6513-3p	0.00740464	0
hsa-miR-6513-5p	0.00844205	0
hsa-miR-6514-5p	0.0181212	0
hsa-miR-6733-3p	0.00445725	0
hsa-miR-6737-5p	0.00865169	0
hsa-miR-6741-3p	0.00348227	0
hsa-miR-6753-3p	0.00488333	0
hsa-miR-6753-5p	0.00464927	0
hsa-miR-6767-5p	0	0
hsa-miR-6772-3p	0.00381746	0
hsa-miR-6780a-3p	0	0
hsa-miR-6780b-5p	0	0
hsa-miR-6781-5p	0.0125257	0
hsa-miR-6784-3p	0.00392287	0
hsa-miR-6794-3p	0.00357431	0.0234258
hsa-miR-6796-5p	0.012739	0
hsa-miR-6800-3p	0.00378783	0
hsa-miR-6804-5p	0.0278706	0
hsa-miR-6812-5p	0	0.0277639
hsa-miR-6815-5p	0	0
hsa-miR-6821-5p	0	0
hsa-miR-6823-5p	0.0121209	0
hsa-miR-6830-5p	0	0
hsa-miR-6839-5p	0	0
hsa-miR-6848-5p	0.00979009	0
hsa-miR-6850-5p	0.00715348	0
hsa-miR-6851-3p	0.00566549	0
hsa-miR-6856-3p	0	0
hsa-miR-6862-3p	0	0
hsa-miR-6865-5p	0	0
hsa-miR-6872-5p	0.015779	0
hsa-miR-6882-5p	0	0
hsa-miR-6883-5p	0	0
hsa-miR-708-3p	0	0
hsa-miR-7106-5p	0	0
hsa-miR-7110-5p	0	0
hsa-miR-7155-5p	0.0340017	0.0474446
hsa-miR-885-5p	0	0
hsa-miR-937-5p	0	0
hsa-miR-127-3p	0	0
hsa-miR-127-5p	0	0
hsa-miR-1273h-5p	0	0
hsa-miR-1278	0	0
hsa-miR-134-5p	0	0
hsa-miR-136-5p	0.00407233	0.00295012
hsa-miR-144-3p	0	0
hsa-miR-144-5p	0	0
hsa-miR-146b-3p	0	0
hsa-miR-199b-3p	0	1.21587
hsa-miR-223-5p	0	0
hsa-miR-302b-5p	0	0
hsa-miR-3149	0	0.0279711
hsa-miR-3667-3p	0.00352492	0
hsa-miR-369-3p	0.00484182	0
hsa-miR-372-3p	0	0
hsa-miR-381-3p	0	0
hsa-miR-432-3p	0	0
hsa-miR-432-5p	0	0
hsa-miR-4436b-3p	0	0.0740892
hsa-miR-4442	0.00566545	0.0327347
hsa-miR-4638-3p	0	0.0801738
hsa-miR-4641	0	0
hsa-miR-4704-3p	0	0
hsa-miR-4704-5p	0	0
hsa-miR-4757-3p	0	0
hsa-miR-4772-5p	0	0
hsa-miR-485-5p	0	0
hsa-miR-487b-3p	0	0.0703873
hsa-miR-494-3p	0	0.00295012
hsa-miR-499b-3p	0	0.00295012
hsa-miR-504-5p	0	0
hsa-miR-5047	0	0
hsa-miR-517-5p	0	0
hsa-miR-517a-3p	0	0
hsa-miR-520a-3p	0	0.0629697
hsa-miR-539-5p	0	0
hsa-miR-548ax	0	0
hsa-miR-548x-5p	0	0
hsa-miR-564	0	0.0874374
hsa-miR-601	0	0
hsa-miR-627-5p	0	0
hsa-miR-633	0	0
hsa-miR-634	0	0
hsa-miR-6514-3p	0	0
hsa-miR-656-3p	0	0
hsa-miR-6738-3p	0	0
hsa-miR-675-3p	0	0
hsa-miR-6763-5p	0.0046512	0.0520573
hsa-miR-6775-5p	0	0.00922048
hsa-miR-6810-3p	0.00387546	0.0438377
hsa-miR-6879-3p	0.00306649	0
hsa-miR-6880-3p	0	0.0256721
hsa-miR-6893-5p	0	0.0260287
hsa-miR-10396a-3p	0	0
hsa-miR-10522-5p	0.00347687	0
hsa-miR-10524-5p	0.00283346	0
hsa-miR-1185-1-3p	0	0
hsa-miR-1185-2-3p	0	0
hsa-miR-1185-5p	0	0
hsa-miR-12130	0	0
hsa-miR-1224-3p	0	0
hsa-miR-122b-5p	0	0
hsa-miR-1233-3p	0	0
hsa-miR-1236-5p	0.00405761	0
hsa-miR-1249-5p	0.00376875	0
hsa-miR-1264	0	0
hsa-miR-1265	0	0
hsa-miR-1266-3p	0.00357887	0
hsa-miR-1270	0	0
hsa-miR-1288-3p	0	0
hsa-miR-1289	0.00868904	0
hsa-miR-1302	0	0
hsa-miR-1343-5p	0	0
hsa-miR-137-5p	0	0
hsa-miR-141-5p	0	0
hsa-miR-145-3p	0	0
hsa-miR-147b-5p	0	0
hsa-miR-148a-5p	0	0
hsa-miR-1537-5p	0.00760316	0
hsa-miR-154-3p	0	0
hsa-miR-154-5p	0	0
hsa-miR-196a-1-3p	0	0
hsa-miR-200a-5p	0	0
hsa-miR-202-3p	0	0
hsa-miR-204-3p	0	0
hsa-miR-2276-5p	0.00212162	0
hsa-miR-299-3p	0	0
hsa-miR-299-5p	0	0
hsa-miR-3129-3p	0	0
hsa-miR-3134	0.00336734	0
hsa-miR-3150b-3p	0	0
hsa-miR-3163	0	0
hsa-miR-3167	0	0
hsa-miR-3176	0.00558072	0
hsa-miR-3190-3p	0	0
hsa-miR-3190-5p	0	0
hsa-miR-323a-5p	0	0
hsa-miR-323b-5p	0	0
hsa-miR-337-3p	0	0
hsa-miR-337-5p	0	0
hsa-miR-34b-3p	0	0
hsa-miR-34c-3p	0	0
hsa-miR-3611	0	0
hsa-miR-363-3p	0	0
hsa-miR-3672	0	0
hsa-miR-3677-3p	0.00357659	0
hsa-miR-3678-5p	0.00357659	0
hsa-miR-3681-5p	0	0
hsa-miR-3682-5p	0	0
hsa-miR-3686	0	0
hsa-miR-3689a-3p	0	0
hsa-miR-3689a-5p	0	0
hsa-miR-3689c	0	0
hsa-miR-370-3p	0	0
hsa-miR-371b-3p	0	0
hsa-miR-373-5p	0	0
hsa-miR-376a-3p	0	0
hsa-miR-376b-3p	0	0
hsa-miR-376c-3p	0	0
hsa-miR-377-5p	0	0
hsa-miR-379-3p	0	0
hsa-miR-379-5p	0	0
hsa-miR-380-3p	0	0
hsa-miR-382-3p	0	0
hsa-miR-383-3p	0	0
hsa-miR-3912-3p	0.0037968	0
hsa-miR-3922-5p	0	0
hsa-miR-3928-5p	0.00474962	0
hsa-miR-3934-3p	0.00706996	0
hsa-miR-410-3p	0	0
hsa-miR-411-3p	0	0
hsa-miR-431-3p	0	0
hsa-miR-431-5p	0	0
hsa-miR-433-3p	0	0
hsa-miR-4439	0	0
hsa-miR-4457	0	0
hsa-miR-4465	0	0
hsa-miR-4477a	0	0
hsa-miR-4503	0	0
hsa-miR-4509	0	0
hsa-miR-4510	0.0038318	0
hsa-miR-4512	0	0
hsa-miR-4633-3p	0.00336734	0
hsa-miR-4643	0	0
hsa-miR-4646-3p	0.00425772	0
hsa-miR-4646-5p	0.00428045	0
hsa-miR-4653-3p	0	0
hsa-miR-4655-5p	0	0
hsa-miR-4659a-5p	0	0
hsa-miR-4671-5p	0.00389835	0
hsa-miR-4687-3p	0.00352492	0
hsa-miR-4691-5p	0	0
hsa-miR-4716-3p	0.00466667	0
hsa-miR-4719	0	0
hsa-miR-4720-5p	0.00873871	0
hsa-miR-4721	0.00423842	0
hsa-miR-4722-5p	0.00807175	0
hsa-miR-4763-3p	0.00790933	0
hsa-miR-4781-5p	0.00809364	0
hsa-miR-4786-3p	0	0
hsa-miR-4794	0	0
hsa-miR-4796-5p	0.00825399	0
hsa-miR-493-5p	0.00835637	0
hsa-miR-495-3p	0.00467639	0
hsa-miR-4999-3p	0.00566549	0
hsa-miR-506-3p	0	0
hsa-miR-511-5p	0.00380323	0
hsa-miR-516a-5p	0.00434172	0
hsa-miR-5194	0	0
hsa-miR-519c-5p	0	0
hsa-miR-520d-3p	0	0
hsa-miR-520f-3p	0	0
hsa-miR-539-3p	0	0
hsa-miR-548ae-3p	0	0
hsa-miR-548ai	0.0376326	0
hsa-miR-548ao-3p	0	0
hsa-miR-548ap-5p	0	0
hsa-miR-548av-5p	0	0
hsa-miR-548c-3p	0	0
hsa-miR-548j-3p	0	0
hsa-miR-548u	0.0039174	0
hsa-miR-548v	0.0052593	0
hsa-miR-550b-2-5p	0	0
hsa-miR-5580-5p	0	0
hsa-miR-5588-3p	0.00427393	0
hsa-miR-6503-5p	0	0
hsa-miR-6508-3p	0.00460728	0
hsa-miR-654-5p	0	0
hsa-miR-655-3p	0	0
hsa-miR-670-3p	0	0
hsa-miR-6726-5p	0	0
hsa-miR-6729-5p	0.00845209	0
hsa-miR-6732-3p	0.00323439	0
hsa-miR-6733-5p	0	0
hsa-miR-6749-5p	0	0
hsa-miR-6750-5p	0.00474761	0
hsa-miR-6754-5p	0.00388082	0
hsa-miR-6758-3p	0	0
hsa-miR-6766-5p	0	0
hsa-miR-6779-3p	0.00406201	0
hsa-miR-6782-5p	0.0103536	0
hsa-miR-6784-5p	0.00404591	0
hsa-miR-6785-3p	0.00380969	0
hsa-miR-6786-5p	0.00633372	0
hsa-miR-6787-5p	0.00461297	0
hsa-miR-6791-5p	0	0
hsa-miR-6795-5p	0	0
hsa-miR-6805-5p	0	0
hsa-miR-6817-5p	0	0
hsa-miR-6818-3p	0	0
hsa-miR-6824-3p	0.00449293	0
hsa-miR-6836-5p	0	0
hsa-miR-6841-5p	0	0
hsa-miR-6843-3p	0	0
hsa-miR-6846-5p	0	0
hsa-miR-6849-5p	0	0
hsa-miR-6852-5p	0	0
hsa-miR-6856-5p	0	0
hsa-miR-6859-3p	0	0
hsa-miR-6880-5p	0.00403427	0
hsa-miR-6881-5p	0.00443786	0
hsa-miR-6889-3p	0	0
hsa-miR-6894-3p	0	0
hsa-miR-6895-5p	0.00776895	0
hsa-miR-7157-3p	0.00372003	0
hsa-miR-7159-3p	0	0
hsa-miR-758-5p	0	0
hsa-miR-7844-5p	0	0
hsa-miR-889-3p	0	0
hsa-miR-938	0.00334725	0
hsa-miR-939-5p	0.00291895	0
hsa-miR-9718	0	0
